# Supplementary material for: The functional impact of rare variation across the regulatory cascade
Source: Cell Genom. 2023 Sep 6;3(10):100401. doi: 10.1016/j.xgen.2023.100401 (PMC10589633; doi:10.1016/j.xgen.2023.100401)
Supplement: Table S2. Prioritized rare variants by the multi-omics Watershed model, related to Figure 5 [file mmc3.xlsx]

## Sheet: SupplementaryTable2_Prioritized
Table S2 | Posterior probability of prioritized rare variants by the multi-omic Watershed model, related to Figure 5.
Variant	Gene	RNA	Methylation	Splicing	Protein
chr1:27607552	ENSG00000000938	0.0181345	0.870954	0.0136837	0.0139671
chr1:27609161	ENSG00000000938	0.0334446	0.860697	0.0196338	0.0144658
chr1:27622423	ENSG00000000938	0.0210446	0.84644	0.0154277	0.0124034
chr1:196747223	ENSG00000000971	0.0158814	0.012145	0.0166216	0.897794
chr6:143507416	ENSG00000001036	0.958734	0.0694999	0.0943798	0.511462
chr7:92102243	ENSG00000001630	0.00943648	0.850425	0.0101957	0.0149602
chr7:92121238	ENSG00000001630	0.0136777	0.86151	0.0105458	0.0246566
chr7:92124130	ENSG00000001630	0.0141667	0.855706	0.0107412	0.0261769
chr7:92124222	ENSG00000001630	0.0138421	0.858666	0.0105723	0.0252659
chr7:92127129	ENSG00000001630	0.015092	0.855129	0.0115856	0.0278649
chr7:92142714	ENSG00000001630	0.00914919	0.864128	0.00855653	0.0236399
chr4:17582287	ENSG00000002549	0.908227	0.0321509	0.3905	0.302786
chr4:17585949	ENSG00000002549	0.0146559	0.117305	0.89749	0.0767901
chr4:11437054	ENSG00000002587	0.0107813	0.820583	0.0136996	0.0247976
chr7:150841833	ENSG00000002726	0.00971939	0.830459	0.0125876	0.0241013
chr7:150852365	ENSG00000002726	0.012544	0.836918	0.0147812	0.0254377
chr2:201195949	ENSG00000003400	0.823637	0.0899467	0.397651	0.0564391
chr12:21471424	ENSG00000004700	0.209002	0.727585	0.143709	0.985519
chr19:35765126	ENSG00000004777	0.0107076	0.863065	0.0134457	0.028511
chr19:35766169	ENSG00000004777	0.0108181	0.878361	0.0135171	0.0198067
chr19:35766976	ENSG00000004777	0.015127	0.886887	0.011417	0.0210782
chr19:35767109	ENSG00000004777	0.0178699	0.883667	0.0129245	0.0264442
chr19:35768076	ENSG00000004777	0.0164434	0.92255	0.0126739	0.0139272
chr19:35768319	ENSG00000004777	0.0153793	0.917927	0.0201556	0.0252894
chr19:35768369	ENSG00000004777	0.0163349	0.882995	0.0118526	0.02304
chr19:35771785	ENSG00000004777	0.359408	0.916499	0.0178059	0.0272193
chr19:35772296	ENSG00000004777	0.0137154	0.89113	0.0152463	0.0281677
chr19:35772327	ENSG00000004777	0.0232291	0.89711	0.0149866	0.026458
chr19:35772398	ENSG00000004777	0.166511	0.916759	0.015976	0.0245802
chr19:35772629	ENSG00000004777	0.0238238	0.887764	0.0118836	0.0185185
chr19:35773262	ENSG00000004777	0.0300805	0.874373	0.0157975	0.0244665
chr19:35773524	ENSG00000004777	0.0134413	0.911704	0.0151077	0.0252838
chr19:35774162	ENSG00000004777	0.0311882	0.893173	0.0182339	0.0283029
chr19:35774713	ENSG00000004777	0.0539792	0.899895	0.0333964	0.0338745
chr19:35776936	ENSG00000004777	0.0223859	0.815759	0.0186052	0.0214012
chr19:35779100	ENSG00000004777	0.039516	0.88297	0.0528978	0.03084
chr19:35780200	ENSG00000004777	0.0296385	0.865311	0.0206188	0.0218273
chr19:35780368	ENSG00000004777	0.0302789	0.865877	0.0190874	0.0281971
chr19:35780512	ENSG00000004777	0.032693	0.853611	0.0198613	0.0317109
chr19:35780827	ENSG00000004777	0.0147978	0.879896	0.0168671	0.0222181
chr19:35781142	ENSG00000004777	0.0347265	0.896691	0.0778699	0.0320248
chr19:35786522	ENSG00000004777	0.0206774	0.872532	0.0450268	0.0284738
chr19:35787285	ENSG00000004777	0.0144718	0.873715	0.0266821	0.106041
chr19:35787441	ENSG00000004777	0.0233662	0.880774	0.0249891	0.0949909
chr19:35788731	ENSG00000004777	0.0157185	0.890977	0.0294197	0.032373
chr19:35789271	ENSG00000004777	0.0210567	0.898127	0.0153854	0.0239624
chr19:35790335	ENSG00000004777	0.0116284	0.873328	0.0147815	0.0253668
chr19:35791917	ENSG00000004777	0.0200552	0.8803	0.0164585	0.0260878
chr19:35792281	ENSG00000004777	0.0165051	0.898433	0.0131223	0.0195135
chr19:35794700	ENSG00000004777	0.131612	0.893587	0.0137245	0.0222177
chr19:35794925	ENSG00000004777	0.0147159	0.891108	0.0112942	0.0204251
chr19:35794951	ENSG00000004777	0.016975	0.886228	0.0124376	0.0253702
chr19:35795850	ENSG00000004777	0.00776763	0.904605	0.0108398	0.0168827
chr19:35797249	ENSG00000004777	0.315985	0.878197	0.0155245	0.0243586
chr19:35798001	ENSG00000004777	0.0158061	0.879377	0.0150067	0.0216632
chr19:35798127	ENSG00000004777	0.0101335	0.854265	0.0120095	0.025546
chr16:23571965	ENSG00000004779	0.0201433	0.855075	0.012881	0.0225479
chr16:23572929	ENSG00000004779	0.0160313	0.88977	0.0125123	0.0219458
chr16:23577216	ENSG00000004779	0.0190833	0.874789	0.0131851	0.0223736
chr16:23577243	ENSG00000004779	0.0157254	0.88787	0.0125511	0.0184689
chr16:23579248	ENSG00000004779	0.0163631	0.901342	0.0169367	0.0133865
chr16:23579904	ENSG00000004779	0.0215142	0.878104	0.0153254	0.0251766
chr16:23580254	ENSG00000004779	0.0111165	0.869766	0.0134646	0.0232224
chr16:23582550	ENSG00000004779	0.0175476	0.860839	0.0125383	0.018422
chr16:23582655	ENSG00000004779	0.0183163	0.847286	0.0140466	0.0216864
chr16:23585069	ENSG00000004779	0.016631	0.870948	0.0142934	0.0204995
chr16:23585327	ENSG00000004779	0.0185396	0.860015	0.0142775	0.0221411
chr16:23585559	ENSG00000004779	0.0170176	0.862577	0.0121979	0.0177539
chr16:23587500	ENSG00000004779	0.0231342	0.830045	0.0164079	0.0213997
chr16:23587916	ENSG00000004779	0.0190595	0.860243	0.0131271	0.0147211
chr16:23588443	ENSG00000004779	0.0164469	0.876073	0.0130168	0.0179372
chr16:23590112	ENSG00000004779	0.0102082	0.864024	0.013989	0.0211783
chr16:23590509	ENSG00000004779	0.0182498	0.865131	0.0139599	0.0208771
chr16:23591711	ENSG00000004779	0.0220105	0.869741	0.0141195	0.0185075
chr16:23593653	ENSG00000004779	0.024501	0.856344	0.0151534	0.0218449
chr16:23594757	ENSG00000004779	0.0332716	0.85016	0.0209403	0.0249709
chr16:23595957	ENSG00000004779	0.0425155	0.878458	0.02219	0.0209898
chr16:23599304	ENSG00000004779	0.0317398	0.881671	0.0185509	0.0296049
chr16:23601155	ENSG00000004779	0.025055	0.877577	0.0143056	0.0290235
chr16:23602412	ENSG00000004779	0.017138	0.890278	0.0122934	0.0221099
chr16:23606024	ENSG00000004779	0.0162234	0.880641	0.0123819	0.0230121
chr7:95581339	ENSG00000004799	0.142076	0.907107	0.0144777	0.0205855
chr7:95599223	ENSG00000004799	0.235047	0.891153	0.0199042	0.0305827
chr7:95602992	ENSG00000004799	0.120416	0.910499	0.0129312	0.0199404
chr6:110428412	ENSG00000004809	0.0198661	0.803858	0.0139028	0.0247053
chr6:110478026	ENSG00000004809	0.319594	0.857549	0.0144396	0.024431
chr6:110481615	ENSG00000004809	0.0185578	0.823609	0.0128457	0.0257173
chr16:2857849	ENSG00000005001	0.039061	0.0248544	0.050094	0.909968
chr4:109682663	ENSG00000005059	0.980819	0.013749	0.0719064	0.59726
chr17:5435350	ENSG00000005100	0.2199	0.828286	0.0204133	0.0130144
chr16:57435157	ENSG00000005194	0.0128154	0.0222768	0.832326	0.0210537
chr16:3784465	ENSG00000005339	0.032115	0.999911	0.277066	0.999315
chr17:58270865	ENSG00000005381	0.926035	0.0835603	0.473967	0.973419
chr17:58271668	ENSG00000005381	0.0317173	0.0380245	0.0322778	0.941227
chr17:58271761	ENSG00000005381	0.0264565	0.866566	0.029178	0.114227
chr7:95297460	ENSG00000005421	0.0151002	0.899423	0.0127149	0.00858361
chr7:95298000	ENSG00000005421	0.0246716	0.833207	0.0189606	0.0172777
chr7:95298552	ENSG00000005421	0.0191519	0.863831	0.0156814	0.0111573
chr7:95302747	ENSG00000005421	0.0222393	0.844387	0.0155629	0.0118516
chr7:95304193	ENSG00000005421	0.0226094	0.833952	0.0160964	0.0116766
chr7:95329641	ENSG00000005421	0.0220685	0.855877	0.0139633	0.0324145
chr2:74412984	ENSG00000005448	0.0169424	0.908735	0.0135039	0.0241666
chr2:74413378	ENSG00000005448	0.285008	0.921093	0.0835593	0.0217159
chr2:74420515	ENSG00000005448	0.390932	0.929515	0.108332	0.0280795
chr2:74425113	ENSG00000005448	0.042473	0.891267	0.0552853	0.147125
chr2:74430862	ENSG00000005448	0.0234667	0.889748	0.0154457	0.0261581
chr2:74433772	ENSG00000005448	0.288575	0.927885	0.0862605	0.0207714
chr2:74435683	ENSG00000005448	0.0177092	0.89932	0.0778092	0.0246563
chr7:87361783	ENSG00000005469	0.944874	0.0450822	0.0836702	0.419541
chr6:82218090	ENSG00000005700	0.953625	0.0220032	0.0747141	0.444508
chr16:30477487	ENSG00000005844	0.0100863	0.0150593	0.804376	0.0184447
chr16:30477940	ENSG00000005844	0.0108025	0.0201859	0.820477	0.0165527
chr16:30505967	ENSG00000005844	0.0109964	0.0129803	0.817087	0.0221266
chr16:30509168	ENSG00000005844	0.0124238	0.023351	0.81058	0.0226419
chr19:18583690	ENSG00000006015	0.01464	0.902816	0.0930743	0.0272064
chr19:18590606	ENSG00000006015	0.0233303	0.813253	0.0254923	0.0274674
chr16:57366073	ENSG00000006210	0.0225092	0.887734	0.0152659	0.0127122
chr16:57385803	ENSG00000006210	0.0223265	0.892435	0.0161288	0.014346
chr17:50548282	ENSG00000006282	0.298068	0.0874329	0.87541	0.177525
chr1:54785578	ENSG00000006555	0.929403	0.0428238	0.0558655	0.285517
chr7:30501196	ENSG00000006625	0.0251028	0.867277	0.0168488	0.0230017
chr7:30512276	ENSG00000006625	0.0217844	0.871253	0.0146091	0.0243484
chr7:87868046	ENSG00000006634	0.0151868	0.8619	0.0115665	0.0232815
chr7:87869304	ENSG00000006634	0.00909114	0.836361	0.00734513	0.0165504
chr7:87871554	ENSG00000006634	0.0120119	0.839095	0.00863487	0.0247912
chr7:87875832	ENSG00000006634	0.0320692	0.841515	0.0173498	0.0319437
chr19:39380260	ENSG00000006712	0.01681	0.908478	0.0123598	0.0228373
chr19:39386685	ENSG00000006712	0.0130692	0.844839	0.0122641	0.0227308
chr19:39386807	ENSG00000006712	0.0731494	0.889457	0.402935	0.0370686
chr17:13010330	ENSG00000006744	0.0139168	0.0214781	0.823894	0.0260479
chr17:13011784	ENSG00000006744	0.147135	0.0721666	0.992902	0.193585
chr17:13016931	ENSG00000006744	0.549887	0.000796879	0.996209	0.227001
chr17:13017789	ENSG00000006744	0.020826	0.0440389	0.884118	0.0309041
chr16:2807838	ENSG00000007038	0.0092315	0.88893	0.0118976	0.0235756
chr16:2814236	ENSG00000007038	0.0304563	0.903191	0.0181975	0.0246762
chr16:2818805	ENSG00000007038	0.027649	0.919673	0.0442412	0.0681982
chr16:2827245	ENSG00000007038	0.0117191	0.892431	0.0147787	0.0252025
chr16:2827270	ENSG00000007038	0.0216617	0.891999	0.0155594	0.026595
chr16:2827410	ENSG00000007038	0.301408	0.919259	0.0160981	0.0214511
chr16:2829008	ENSG00000007038	0.0190748	0.903711	0.014473	0.021582
chr16:2829047	ENSG00000007038	0.155825	0.885561	0.0146163	0.0254633
chr16:2830503	ENSG00000007038	0.153026	0.892222	0.0144491	0.0175646
chr16:2836188	ENSG00000007038	0.0076035	0.904011	0.0105444	0.0179645
chr19:41577225	ENSG00000007129	0.978983	0.106383	0.124713	0.303778
chr19:41577523	ENSG00000007129	0.96283	0.0101932	0.0709454	0.268205
chr19:45165188	ENSG00000007255	0.446551	0.0418153	0.911608	0.116225
chr16:787600	ENSG00000007376	0.955461	0.0786654	0.0773204	0.366238
chr16:185805	ENSG00000007392	0.015519	0.833565	0.0137227	0.0247322
chr16:235498	ENSG00000007392	0.0108096	0.82476	0.00936252	0.024686
chr16:236580	ENSG00000007392	0.13315	0.830712	0.00919329	0.0140117
chr16:237951	ENSG00000007392	0.113053	0.834899	0.00813005	0.0155763
chr16:238763	ENSG00000007392	0.116849	0.824129	0.00833768	0.0167636
chr16:1348019	ENSG00000007516	0.857341	0.10831	0.418162	0.124054
chr1:169732626	ENSG00000007908	0.771892	0.0364835	0.11819	0.995345
chr6:170562014	ENSG00000008018	6.0393e-06	0.86709	0.000107899	1.28308e-05
chr1:1694290	ENSG00000008128	0.0200601	0.84976	0.0139962	0.0250305
chr1:1694308	ENSG00000008128	0.0200977	0.849604	0.0140136	0.0250948
chr1:1696849	ENSG00000008128	0.0237144	0.889739	0.0173266	0.0180533
chr1:1698950	ENSG00000008128	0.0167808	0.916117	0.018619	0.017356
chr1:1704316	ENSG00000008128	0.036911	0.877917	0.0537836	0.0308562
chr1:1726137	ENSG00000008128	0.0295103	0.878234	0.0174647	0.0278389
chr1:1728262	ENSG00000008128	0.0237347	0.887628	0.0153475	0.0264374
chr1:1733551	ENSG00000008128	0.245045	0.885048	0.00811828	0.0215663
chr19:46018978	ENSG00000008438	0.0246265	0.881335	0.0168729	0.016753
chr19:46019664	ENSG00000008438	0.0290993	0.891945	0.0185839	0.0126858
chr19:46022921	ENSG00000008438	0.0492072	0.0695676	0.0381954	0.943927
chr19:46028683	ENSG00000008438	0.0316606	0.905274	0.0175927	0.0136073
chr16:3069035	ENSG00000008517	0.94932	0.0681868	0.0609189	0.345698
chr16:2121822	ENSG00000008710	0.0216778	0.843414	0.0144983	0.0239311
chr16:2127277	ENSG00000008710	0.0185429	0.876265	0.0142249	0.0199507
chr16:2139228	ENSG00000008710	0.0207101	0.842612	0.0137435	0.0286135
chr16:2140017	ENSG00000008710	0.0205681	0.864283	0.0143857	0.0252159
chr17:40054361	ENSG00000008838	0.854084	0.0431412	0.156997	0.0493039
chr3:169960163	ENSG00000008952	0.00789059	0.877772	0.00775146	0.0206452
chr3:169964969	ENSG00000008952	0.147697	0.90336	0.0103503	0.0228957
chr3:170000091	ENSG00000008952	0.0134312	0.845772	0.0123395	0.0250609
chr3:170007574	ENSG00000008952	0.0109161	0.827042	0.00918651	0.0307981
chr8:56060359	ENSG00000008988	0.026415	0.876447	0.0154553	0.0264908
chr8:56060812	ENSG00000008988	0.0280928	0.875998	0.0162212	0.0281172
chr8:56062080	ENSG00000008988	0.0113045	0.900853	0.00893818	0.023917
chr8:56065599	ENSG00000008988	0.0207684	0.885371	0.0151128	0.0255723
chr8:56071755	ENSG00000008988	0.0267906	0.834566	0.127023	0.0188995
chr8:56076319	ENSG00000008988	0.0243126	0.906004	0.0174275	0.0229279
chr8:56076472	ENSG00000008988	0.0185979	0.882335	0.0129398	0.0290445
chr8:56076608	ENSG00000008988	0.0186603	0.890175	0.108337	0.0280542
chr8:56083346	ENSG00000008988	0.0122329	0.891851	0.0811894	0.0266134
chr8:56083623	ENSG00000008988	0.0209259	0.888039	0.0132335	0.0264458
chr6:142147399	ENSG00000009844	0.0546715	0.0366862	0.1623	0.953498
chr7:73477768	ENSG00000009954	0.909059	0.0357848	0.0416906	0.374192
chr6:36368942	ENSG00000010030	0.954997	0.073214	0.121798	0.628184
chr3:48589238	ENSG00000010256	0.0184002	0.878659	0.0130683	0.0204153
chr3:48592819	ENSG00000010256	0.0299916	0.841115	0.0189011	0.0523842
chr3:48596439	ENSG00000010256	0.0275917	0.862067	0.0182493	0.0258624
chr3:48598819	ENSG00000010256	0.0388814	0.886629	0.0212967	0.0281344
chr3:48611159	ENSG00000010256	0.352409	0.899184	0.0154291	0.0277217
chr12:6550793	ENSG00000010295	9.3454e-05	0.019916	0.949934	0.0012803
chrX:149496374	ENSG00000010404	0.0483032	0.0165818	0.0638972	0.964041
chr9:33745097	ENSG00000010438	0.014931	0.851485	0.0107016	0.0111745
chr9:33798530	ENSG00000010438	0.0222181	0.833802	0.0350557	0.061807
chr9:33799560	ENSG00000010438	0.0106844	0.874432	0.0100193	0.00669191
chrX:101374537	ENSG00000010671	0.0493733	0.0580376	0.138069	0.946829
chr6:26080799	ENSG00000010704	0.0274414	0.878557	0.0156085	0.0278725
chr6:26087716	ENSG00000010704	0.344357	0.828153	0.0186153	0.0221588
chr6:26092088	ENSG00000010704	0.0223243	0.845779	0.0162527	0.0213495
chr6:26096937	ENSG00000010704	0.0130462	0.904887	0.0127162	0.0225756
chr6:26097466	ENSG00000010704	0.0508056	0.864716	0.0281855	0.0369996
chr6:26099485	ENSG00000010704	0.0204252	0.88918	0.0145128	0.0247673
chr6:26099843	ENSG00000010704	0.0189229	0.904311	0.0138813	0.020464
chr6:26101268	ENSG00000010704	0.0205975	0.890991	0.0147429	0.0238587
chr6:26103134	ENSG00000010704	0.0230812	0.870057	0.0159709	0.0294035
chr6:26103931	ENSG00000010704	0.0161901	0.908579	0.0119855	0.0157792
chr6:26104345	ENSG00000010704	0.0183946	0.894354	0.0128035	0.0189053
chr6:26104436	ENSG00000010704	0.032967	0.92159	0.0193601	0.0236421
chr6:26107395	ENSG00000010704	0.0162794	0.884451	0.0118435	0.0237286
chr6:26107449	ENSG00000010704	0.00925683	0.888481	0.00868587	0.023982
chr6:26107548	ENSG00000010704	0.0123701	0.911824	0.0100672	0.0158651
chr17:62664769	ENSG00000011028	0.0224282	0.0257534	0.0336688	0.943674
chr17:62671751	ENSG00000011028	0.0289919	0.029577	0.0548632	0.950102
chr17:62678549	ENSG00000011028	0.0342135	0.0140129	0.0367445	0.958523
chr17:62688335	ENSG00000011028	0.0256726	0.0412639	0.0494886	0.931443
chr19:3745307	ENSG00000011132	0.00909555	0.890989	0.0119606	0.022597
chr19:3752903	ENSG00000011132	0.0277099	0.868829	0.0555005	0.180912
chr19:3758489	ENSG00000011132	0.0289901	0.801401	0.0218413	0.0267439
chr19:3763084	ENSG00000011132	0.0233958	0.90945	0.0201687	0.0267178
chr19:3765563	ENSG00000011132	0.0133333	0.893283	0.0149636	0.0271474
chr17:58203911	ENSG00000011143	0.0102485	0.888063	0.00991777	0.0217621
chr17:58208553	ENSG00000011143	0.662326	0.0528725	0.172183	0.828024
chr17:58218385	ENSG00000011143	0.351021	0.828003	0.123798	0.0228688
chr17:58219204	ENSG00000011143	0.0702008	0.880952	0.0655669	0.0388833
chr17:58219353	ENSG00000011143	0.0485785	0.892357	0.0227865	0.0289994
chr17:58219558	ENSG00000011143	0.0910813	0.940843	0.0328099	0.028142
chr17:58220065	ENSG00000011143	0.0330756	0.893477	0.0188288	0.028829
chr17:58220744	ENSG00000011143	0.0233098	0.90692	0.0146231	0.0258173
chr17:58227597	ENSG00000011143	0.0172978	0.887735	0.0125175	0.0245683
chr17:58228619	ENSG00000011143	0.0210604	0.863306	0.0141465	0.0248387
chr19:15400988	ENSG00000011243	0.979842	0.0376293	0.150926	0.466631
chr19:15401577	ENSG00000011243	0.548635	0.0148323	0.200868	0.820233
chr17:51255516	ENSG00000011260	0.0163961	0.84708	0.0111462	0.022876
chr17:51256566	ENSG00000011260	0.0220966	0.854655	0.0133423	0.0250293
chr17:51259032	ENSG00000011260	0.016723	0.841593	0.0123221	0.0310064
chr17:51266815	ENSG00000011260	0.0188509	0.83835	0.0122891	0.0219991
chr17:51268434	ENSG00000011260	0.010233	0.838777	0.00906842	0.0252413
chr17:51270583	ENSG00000011260	0.0132569	0.812956	0.0108156	0.0263602
chr17:51272421	ENSG00000011260	0.0272626	0.820801	0.0154186	0.0286511
chr17:51273632	ENSG00000011260	0.0131308	0.847296	0.0105655	0.0261513
chr17:51279910	ENSG00000011260	0.0223111	0.811178	0.0146313	0.0210566
chr17:51280256	ENSG00000011260	0.0230277	0.81153	0.0150448	0.0216012
chr19:43637215	ENSG00000011422	0.0113317	0.839294	0.0100773	0.0140767
chr19:43640947	ENSG00000011422	0.0167721	0.880033	0.0124907	0.00998215
chr19:43644137	ENSG00000011422	0.0174214	0.855496	0.0145555	0.0259578
chr19:43652305	ENSG00000011422	0.0217957	0.0306572	0.0356972	0.933039
chr19:43652309	ENSG00000011422	0.0383539	0.0314533	0.0510273	0.933912
chr19:43652350	ENSG00000011422	0.0241259	0.802393	0.0375253	0.0801676
chr19:43656614	ENSG00000011422	0.0200992	0.0417165	0.0366965	0.935303
chr19:43661377	ENSG00000011422	0.0208462	0.83476	0.0348306	0.0165704
chr19:43670207	ENSG00000011422	0.0589185	0.898619	0.0196172	0.0296629
chr19:43677848	ENSG00000011422	0.0211128	0.8867	0.0135625	0.715135
chr19:35907720	ENSG00000011600	0.0306055	0.811898	0.0358595	0.0242264
chr17:43092699	ENSG00000012048	0.908685	0.0141724	0.0537564	0.272766
chr19:45423780	ENSG00000012061	0.157797	0.0815948	0.818323	0.0934315
chr3:46455352	ENSG00000012223	0.41564	0.036651	0.157138	0.978222
chr3:46455852	ENSG00000012223	0.0337632	0.0124811	0.0368767	0.947019
chr12:53737299	ENSG00000012822	0.0150608	0.0309999	0.803739	0.0344107
chr19:39963187	ENSG00000013275	0.0214559	0.867256	0.0115449	0.025216
chr19:39963733	ENSG00000013275	0.0292113	0.891825	0.0165827	0.0260806
chr19:39964628	ENSG00000013275	0.022987	0.908117	0.014047	0.0255347
chr19:39969465	ENSG00000013275	0.0139953	0.89836	0.0110262	0.0283972
chr19:39971267	ENSG00000013275	0.0134242	0.813053	0.0127756	0.022704
chr19:39971602	ENSG00000013275	0.0236979	0.827406	0.0174414	0.0206364
chr19:39971749	ENSG00000013275	0.0129709	0.809113	0.01192	0.0221153
chr19:39972791	ENSG00000013275	0.0111515	0.816591	0.010765	0.025301
chr19:39972814	ENSG00000013275	0.0101551	0.819283	0.0105275	0.0218085
chr19:39975057	ENSG00000013275	0.0271418	0.850616	0.0187581	0.0181105
chr19:39978796	ENSG00000013275	0.0222015	0.825271	0.0167193	0.0234491
chr19:39980821	ENSG00000013275	0.00907589	0.830845	0.00994608	0.016432
chr19:39981491	ENSG00000013275	0.0121292	0.884275	0.0113371	0.0217465
chr19:39981644	ENSG00000013275	0.026548	0.892656	0.0190004	0.0262227
chr19:39990233	ENSG00000013275	0.0181961	0.896572	0.012972	0.0234482
chr16:29835799	ENSG00000013364	0.902756	0.0639403	0.419068	0.168664
chr16:29846285	ENSG00000013364	0.888363	0.125967	0.3268	0.183967
chr6:83193104	ENSG00000013375	0.882381	0.142372	0.456294	0.0876126
chr6:83193239	ENSG00000013392	0.0252886	0.917573	0.0214884	0.0281675
chr12:106496753	ENSG00000013503	0.966555	0.0209813	0.27797	0.513822
chr6:96520936	ENSG00000014123	0.0282225	0.862139	0.0169838	0.027985
chr6:96526436	ENSG00000014123	0.881953	0.134416	0.414178	0.17979
chr6:96531379	ENSG00000014123	0.00969631	0.853185	0.0123158	0.0228732
chr6:96533300	ENSG00000014123	0.00992263	0.865739	0.0128908	0.0217896
chr6:96546429	ENSG00000014123	0.0103868	0.858038	0.0134761	0.0237527
chr6:96562809	ENSG00000014123	0.0131406	0.863965	0.010758	0.0210474
chr11:65278758	ENSG00000014138	0.96066	0.0487987	0.0807162	0.360292
chr11:65210453	ENSG00000014216	0.884887	0.0732604	0.377883	0.216547
chr3:132342613	ENSG00000014257	0.965956	0.0381608	0.0755595	0.447174
chr1:149926014	ENSG00000014914	0.193553	0.881066	0.0187229	0.0244045
chr1:149927628	ENSG00000014914	0.358486	0.887032	0.0179236	0.0236912
chr1:149936933	ENSG00000014914	0.0326953	0.89986	0.0187533	0.0290804
chr1:149937573	ENSG00000014914	0.436953	0.904267	0.0217092	0.0312055
chr1:149940625	ENSG00000014914	0.370704	0.888757	0.0167635	0.0338586
chr10:99718003	ENSG00000014919	0.0149296	0.879284	0.0169596	0.025694
chr3:53852124	ENSG00000016391	0.0505208	0.999966	0.962756	0.999937
chr4:70804418	ENSG00000018189	0.0607313	0.0328133	0.990682	0.069053
chr12:40929864	ENSG00000018236	0.00432079	0.000203231	0.00949063	0.935548
chr12:40939357	ENSG00000018236	0.00201597	0.000382185	0.00461038	0.831217
chr2:218384311	ENSG00000018280	0.0581769	0.0329986	0.991473	0.229734
chr19:56370470	ENSG00000018869	0.0085848	0.886	0.00826068	0.0215817
chr19:56386224	ENSG00000018869	0.0123147	0.8481	0.0110695	0.0243602
chr19:56390471	ENSG00000018869	0.932555	0.180355	0.051019	0.257504
chr11:124741015	ENSG00000019102	0.177045	0.880477	0.0154414	0.027108
chr11:124741125	ENSG00000019102	0.0126998	0.887597	0.0150437	0.0251831
chr11:124741734	ENSG00000019102	0.142784	0.906718	0.0131756	0.0245958
chr11:124743243	ENSG00000019102	0.322259	0.914959	0.0176049	0.0236073
chr11:124743340	ENSG00000019102	0.0112137	0.895024	0.01467	0.0243088
chr11:124745336	ENSG00000019102	0.0116163	0.905413	0.0151505	0.0236659
chr11:124745998	ENSG00000019102	0.0274532	0.88414	0.0178953	0.0255798
chr11:124746910	ENSG00000019102	0.0151019	0.881761	0.017561	0.0239776
chr11:124747356	ENSG00000019102	0.19215	0.905334	0.0193585	0.0236378
chr11:124748484	ENSG00000019102	0.156716	0.932366	0.0216561	0.0924615
chr11:124749266	ENSG00000019102	0.0198661	0.900891	0.0133856	0.0222556
chr11:124751589	ENSG00000019102	0.0268129	0.880658	0.0167035	0.0252751
chr11:124752100	ENSG00000019102	0.24173	0.890658	0.0304423	0.146029
chr11:124752365	ENSG00000019102	0.0343677	0.901641	0.0188543	0.0291519
chr11:124755240	ENSG00000019102	0.0251898	0.910789	0.0154661	0.0275505
chr11:124757503	ENSG00000019102	0.140051	0.910618	0.0141884	0.0260175
chr11:124757606	ENSG00000019102	0.127656	0.924587	0.0132687	0.0207532
chr11:124761297	ENSG00000019102	0.013208	0.881004	0.0159228	0.0247559
chr11:124761814	ENSG00000019102	0.0223786	0.888899	0.0165771	0.0259644
chr5:150397415	ENSG00000019582	0.0316226	0.898882	0.0290251	0.0175058
chr5:150401447	ENSG00000019582	0.020226	0.868478	0.0165681	0.0195235
chr5:150417822	ENSG00000019582	0.0267335	0.900391	0.0166334	0.0228966
chr6:2822972	ENSG00000021355	0.00985995	0.904353	0.00853628	0.0200099
chr6:2828679	ENSG00000021355	0.0168844	0.899278	0.0125014	0.0200217
chr6:2835880	ENSG00000021355	0.0160114	0.809684	0.0310686	0.0305463
chr11:3126494	ENSG00000021762	0.941951	0.0328901	0.097747	0.363474
chr20:56516986	ENSG00000022277	0.984923	0.105527	0.678136	0.573904
chr12:120563346	ENSG00000022840	0.298477	0.0450398	0.998253	0.650112
chr11:102347839	ENSG00000023445	0.021622	0.87534	0.0924167	0.0728385
chr13:42275775	ENSG00000023516	0.00961982	0.809909	0.0122939	0.0254492
chr13:42277697	ENSG00000023516	0.00892298	0.820942	0.011703	0.0227834
chr13:42296964	ENSG00000023516	0.0085976	0.820171	0.0116082	0.0223326
chr13:42302283	ENSG00000023516	0.00903008	0.873297	0.0182385	0.0261541
chr1:193083401	ENSG00000023572	0.0185358	0.897398	0.0137889	0.0188163
chr14:61768672	ENSG00000023608	0.923203	0.00767813	0.0174666	0.275112
chr14:61785541	ENSG00000023608	0.0175906	0.847939	0.0129419	0.0247558
chr14:61791903	ENSG00000023608	0.0100982	0.854453	0.00963442	0.0228522
chr14:61792843	ENSG00000023608	0.960928	0.0389832	0.0545628	0.458202
chr1:93883894	ENSG00000023909	0.0194708	0.858394	0.0148776	0.0263124
chr6:42670659	ENSG00000024048	0.250736	1.73595e-06	0.827757	0.770548
chr1:68500712	ENSG00000024526	0.0127433	0.876937	0.0147507	0.0278028
chr6:122390241	ENSG00000025156	0.149256	0.885598	0.0136243	0.0240339
chr6:122395134	ENSG00000025156	0.324231	0.880052	0.0156001	0.0255656
chr6:122398302	ENSG00000025156	0.0119703	0.882102	0.0141294	0.0263897
chr6:122399704	ENSG00000025156	0.0249603	0.887494	0.0149723	0.0269367
chr6:122403454	ENSG00000025156	0.30078	0.857822	0.0147189	0.0246063
chr6:122403608	ENSG00000025156	0.0178437	0.859541	0.0125476	0.0111386
chr6:122421781	ENSG00000025156	0.0230081	0.854339	0.010649	0.0259829
chr6:122423465	ENSG00000025156	0.0100886	0.854034	0.00937258	0.0244034
chr6:122434232	ENSG00000025156	0.00989922	0.855721	0.00988314	0.0250073
chr6:122441783	ENSG00000025156	0.0147153	0.849446	0.0117227	0.0247699
chr6:122442000	ENSG00000025156	0.014708	0.834718	0.0116141	0.0245691
chr22:50504616	ENSG00000025770	0.0340984	0.87092	0.0186736	0.0314795
chr22:50507049	ENSG00000025770	0.0252355	0.910178	0.0151083	0.0190784
chr10:89002939	ENSG00000026103	0.010105	0.84957	0.022977	0.0188428
chr10:89008919	ENSG00000026103	0.0300582	0.819224	0.0492048	0.0486383
chr10:89012008	ENSG00000026103	0.019977	0.00309902	0.0387306	0.912387
chr11:35189844	ENSG00000026508	0.947219	0.00952579	0.16982	0.300209
chr1:160748214	ENSG00000026751	0.0376745	0.0528758	0.0454531	0.913809
chr1:160752242	ENSG00000026751	0.0264656	0.0849038	0.0602321	0.91364
chr1:156816848	ENSG00000027869	0.0589611	0.913953	0.0247406	0.0262135
chr1:12167107	ENSG00000028137	0.0237483	0.0391405	0.0277676	0.899024
chr1:12191076	ENSG00000028137	0.0274378	0.0454503	0.0372882	0.930848
chr1:12191845	ENSG00000028137	0.0249279	0.0377241	0.170661	0.908947
chr1:12201968	ENSG00000028137	0.0576037	0.0489263	0.500286	0.933708
chr1:12201991	ENSG00000028137	0.026102	0.0382555	0.0268492	0.926404
chr1:12206881	ENSG00000028137	0.0249046	0.0396952	0.0366058	0.921829
chr6:155311267	ENSG00000029639	0.977705	0.0169348	0.127717	0.590964
chr17:5386978	ENSG00000029725	0.00894878	0.653485	0.225292	0.874059
chr17:44352133	ENSG00000030582	0.0347918	0.0598093	0.18644	0.894231
chr6:49488661	ENSG00000031691	0.906551	0.0822172	0.0628443	0.411246
chr16:5028366	ENSG00000033011	9.08289e-05	0.236232	0.958291	0.00663039
chr16:5082640	ENSG00000033011	0.987984	0.0278632	0.197105	0.722224
chr7:151237725	ENSG00000033100	0.966215	0.0602902	0.0599081	0.480836
chr3:131006348	ENSG00000034533	0.123984	0.87512	0.0124357	0.024616
chr3:131013732	ENSG00000034533	0.106862	0.915085	0.0116955	0.0142425
chr3:131021090	ENSG00000034533	0.0190941	0.842556	0.0151297	0.0187228
chr3:131023285	ENSG00000034533	0.0197641	0.835154	0.0151035	0.0193907
chr3:131023579	ENSG00000034533	0.019334	0.844756	0.0152858	0.0186959
chr3:131026724	ENSG00000034533	0.537299	0.90626	0.114325	0.0283953
chr3:131032392	ENSG00000034533	0.0230872	0.886542	0.0146421	0.0268544
chr3:131034431	ENSG00000034533	0.0166777	0.876614	0.0117529	0.0236043
chr15:63911952	ENSG00000035664	0.00939573	0.000403005	0.0377615	0.930205
chr8:58595657	ENSG00000035681	0.985234	0.0270556	0.338979	0.52655
chr17:78855857	ENSG00000035862	0.0083435	0.0223908	0.0161051	0.909597
chr8:2141169	ENSG00000036448	0.0166772	0.00524006	0.927719	0.0392655
chr17:42668190	ENSG00000037042	0.0273632	0.866964	0.0182411	0.0385407
chr5:172968465	ENSG00000037241	0.952243	0.00770205	0.0458289	0.404367
chr5:180619716	ENSG00000037280	0.0668001	0.0181036	0.0776329	0.966719
chr5:180621651	ENSG00000037280	0.429396	0.0374748	0.0428532	0.932739
chr5:180625967	ENSG00000037280	0.025913	0.034635	0.0415968	0.92217
chr19:13764623	ENSG00000037757	0.508391	0.878037	0.257134	0.171755
chr12:57761221	ENSG00000037897	0.0178041	0.890082	0.0128796	0.0254124
chr4:177427132	ENSG00000038002	0.0208543	0.872641	0.0123554	0.0203064
chr4:177430991	ENSG00000038002	0.0234374	0.881554	0.0171698	0.0260185
chr4:177438119	ENSG00000038002	0.0189829	0.806139	0.0161318	0.0218646
chr4:177439368	ENSG00000038002	0.016718	0.826387	0.0147769	0.0179355
chr16:67871506	ENSG00000038358	0.0137452	0.906799	0.01078	0.0274455
chr16:67871543	ENSG00000038358	0.0144437	0.9074	0.0113649	0.0289099
chr16:67874685	ENSG00000038358	0.0316733	0.809615	0.0214022	0.0244502
chr16:67876299	ENSG00000038358	0.0233461	0.839724	0.108264	0.0259713
chr16:67885919	ENSG00000038358	0.0160926	0.864856	0.0132471	0.0290738
chr16:67889587	ENSG00000038358	0.018279	0.892778	0.013195	0.0244623
chr16:68738336	ENSG00000039068	0.0131612	0.0196025	0.0190136	0.87803
chr16:68819282	ENSG00000039068	0.0418582	0.0114247	0.202946	0.965389
chr5:55400406	ENSG00000039123	0.905159	0.0195628	0.0482496	0.315619
chr5:41149259	ENSG00000039537	0.0125328	0.011685	0.0190492	0.921418
chr5:41149456	ENSG00000039537	0.340095	0.015547	0.0511261	0.979699
chr5:41159179	ENSG00000039537	0.393423	0.0172319	0.0749285	0.984584
chr5:41176504	ENSG00000039537	0.716431	0.0218788	0.122255	0.994307
chr19:49861317	ENSG00000039650	0.976131	0.0596323	0.22015	0.388369
chr19:49864211	ENSG00000039650	0.875455	0.0160092	0.0589756	0.604831
chr5:169578691	ENSG00000040275	0.0280778	0.862026	0.0165555	0.0255804
chr17:7226522	ENSG00000040633	0.0259974	0.847893	0.0164924	0.0460932
chr17:7226991	ENSG00000040633	0.00997749	0.900009	0.00916341	0.0249098
chr17:7231340	ENSG00000040633	0.0192511	0.899997	0.0143457	0.0229508
chr17:7231419	ENSG00000040633	0.0210284	0.895163	0.0151408	0.0229925
chr17:7233768	ENSG00000040633	0.0154815	0.877427	0.0129603	0.0257459
chr17:7240863	ENSG00000040633	0.0326232	0.904245	0.0185831	0.0254094
chr17:7246394	ENSG00000040633	0.017972	0.890493	0.0128761	0.0255964
chr17:7246662	ENSG00000040633	0.0241596	0.881362	0.0156312	0.0248361
chr17:7247358	ENSG00000040633	0.0205189	0.885216	0.0139952	0.0280875
chr9:115042245	ENSG00000041982	0.0259709	0.0119921	0.0416825	0.944026
chr9:115073621	ENSG00000041982	0.0151446	0.0216338	0.0271598	0.921376
chr14:88385396	ENSG00000042317	0.00885579	0.128117	0.991662	0.00807483
chr14:88391378	ENSG00000042317	0.00312719	3.73454e-06	0.999841	0.905392
chr2:85350242	ENSG00000042445	0.8971	0.0530676	0.83928	0.230546
chr2:85354351	ENSG00000042445	0.98043	0.0954002	0.100008	0.483274
chr2:85389595	ENSG00000042493	0.215693	0.830531	0.0640351	0.0159392
chr2:85389839	ENSG00000042493	0.31836	0.823227	0.0881642	0.0212331
chr2:85390553	ENSG00000042493	0.0164603	0.861192	0.0129662	0.0101054
chr2:85392579	ENSG00000042493	0.332084	0.829844	0.0912333	0.0223
chr2:85399204	ENSG00000042493	0.0347371	0.0486347	0.0453656	0.93331
chr2:85415104	ENSG00000042493	0.0327574	0.82036	0.0162333	0.0133437
chr2:85421125	ENSG00000042493	0.385755	0.848475	0.0954633	0.025964
chr2:85421363	ENSG00000042493	0.0384471	0.876978	0.0168457	0.0128676
chr2:85423618	ENSG00000042493	0.020997	0.834565	0.0123371	0.0119117
chr2:85426298	ENSG00000042493	0.0148998	0.853441	0.00980609	0.0105748
chr8:132882609	ENSG00000042832	0.140567	0.00234673	0.0430761	0.975967
chr8:24294020	ENSG00000042980	0.0777672	0.813482	0.0195432	0.0426107
chr3:182930360	ENSG00000043093	0.00919673	0.831539	0.0120366	0.0265918
chr3:182934074	ENSG00000043093	0.00845123	0.819516	0.0127125	0.0233891
chr3:182951259	ENSG00000043093	0.00821158	0.803815	0.0125964	0.019895
chr3:182986557	ENSG00000043093	0.0216563	0.836046	0.013393	0.0269686
chr3:182990004	ENSG00000043093	0.0171299	0.87545	0.0121406	0.0174031
chr3:182992583	ENSG00000043093	0.0180733	0.854458	0.0128611	0.0244072
chr3:182992962	ENSG00000043093	0.00949513	0.84557	0.0116976	0.0252012
chr3:182994435	ENSG00000043093	0.0172403	0.843456	0.0123742	0.0243714
chr1:39847247	ENSG00000043514	0.955444	0.0296892	0.08348	0.417614
chr10:114035557	ENSG00000043591	0.0124851	0.911878	0.0142367	0.0262624
chr10:114043198	ENSG00000043591	0.0218766	0.890428	0.0212985	0.0340967
chr10:114051678	ENSG00000043591	0.0120103	0.885142	0.0154908	0.0258839
chr10:114056876	ENSG00000043591	0.0217452	0.895027	0.0140482	0.0272324
chr9:125230374	ENSG00000044574	0.0193085	0.883113	0.0142918	0.0234754
chr9:125233577	ENSG00000044574	0.018832	0.898426	0.0141135	0.0217016
chr9:125235192	ENSG00000044574	0.0160261	0.885239	0.0277967	0.0283512
chr9:125242405	ENSG00000044574	0.0266752	0.914861	0.0222257	0.0316941
chr9:125247551	ENSG00000044574	0.0252613	0.902654	0.0145849	0.0236113
chr9:125248260	ENSG00000044574	0.0188521	0.88196	0.0132871	0.0274376
chrX:13751247	ENSG00000046651	0.258306	0.0313845	0.994168	0.24984
chr5:176396707	ENSG00000048162	0.0321599	0.84442	0.0194981	0.0396435
chr16:11957999	ENSG00000048462	0.0231544	0.885174	0.0151315	0.0138239
chr16:11965149	ENSG00000048462	0.0243599	0.0471766	0.0234234	0.812809
chr16:11965379	ENSG00000048462	0.020194	0.0871015	0.0300048	0.914852
chr6:42219079	ENSG00000048544	0.025115	0.905319	0.0155249	0.0286883
chr6:42226847	ENSG00000048544	0.00960151	0.884409	0.0124976	0.0256841
chr6:42227642	ENSG00000048544	0.0179092	0.877697	0.0129873	0.0277236
chr1:9245257	ENSG00000049239	0.964569	0.0596221	0.100357	0.576391
chr1:7779754	ENSG00000049246	0.137391	0.827568	0.00885556	0.0246404
chr1:7800691	ENSG00000049246	0.158932	0.835709	0.0857031	0.0224032
chr1:7824764	ENSG00000049246	0.113548	0.802586	0.00801785	0.0216063
chr1:7843186	ENSG00000049246	0.129816	0.834272	0.0891903	0.0200548
chr1:7848602	ENSG00000049246	0.121191	0.813809	0.079229	0.0226017
chr1:7833854	ENSG00000049247	0.12656	0.873794	0.0116948	0.0234244
chr1:7838765	ENSG00000049247	0.160821	0.894607	0.01581	0.0223681
chr1:7855269	ENSG00000049247	0.182775	0.894485	0.0149803	0.0277207
chr7:74249045	ENSG00000049541	0.984191	0.0486723	0.118631	0.532599
chr5:72335819	ENSG00000049883	0.751513	0.0108399	0.0719439	0.973849
chr14:59479609	ENSG00000050130	0.024901	0.887408	0.0160711	0.0274524
chr14:59505252	ENSG00000050130	0.0261435	0.864769	0.026523	0.0272082
chr11:11967088	ENSG00000050165	0.0501836	0.0137869	0.0658569	0.949721
chr11:12002374	ENSG00000050165	0.0234216	0.0188936	0.0396347	0.93145
chr11:12008476	ENSG00000050165	0.0143641	0.0177276	0.0401535	0.918685
chr7:26176040	ENSG00000050344	0.0196795	0.838182	0.0199344	0.0233673
chr7:26183999	ENSG00000050344	0.0337347	0.816726	0.0221846	0.0243444
chr7:26185767	ENSG00000050344	0.979814	0.043222	0.156998	0.554991
chr5:178250060	ENSG00000050767	0.00254422	0.00935366	0.683157	0.864286
chr4:165324493	ENSG00000052802	0.0210313	0.896263	0.0147073	0.0256313
chr4:165328428	ENSG00000052802	0.0240673	0.854602	0.0163442	0.0252074
chr1:19304373	ENSG00000053371	0.0147095	0.0713607	0.0806033	0.971251
chr1:19307317	ENSG00000053371	0.0263666	0.0237807	0.0425054	0.946729
chr1:19308538	ENSG00000053371	0.0534181	0.0472667	0.05683	0.965473
chr1:19311951	ENSG00000053371	0.710756	0.15779	0.149421	0.942938
chr19:17215720	ENSG00000053501	0.058826	0.83267	0.0315177	0.023914
chr4:25373728	ENSG00000053900	0.0203099	0.859743	0.0136778	0.0268909
chr2:159831777	ENSG00000054219	0.916259	0.0218088	0.0329406	0.456745
chr2:159864896	ENSG00000054219	0.932481	0.0034839	0.0307193	0.329136
chr2:159879330	ENSG00000054219	0.937528	0.0236939	0.0536045	0.416793
chr1:243286332	ENSG00000054282	0.880479	0.00341671	0.0277692	0.368441
chr6:1608675	ENSG00000054598	0.0307996	0.909013	0.0182709	0.0240659
chr6:1609963	ENSG00000054598	0.0760929	0.928237	0.0290309	0.031789
chr6:1620556	ENSG00000054598	0.0176646	0.899248	0.0128628	0.023513
chr14:67587182	ENSG00000054690	0.885857	0.0446176	0.113788	0.305387
chr11:73394683	ENSG00000054967	0.025482	0.0534368	0.0399294	0.92502
chr5:154000148	ENSG00000055147	0.0212475	0.805142	0.0145464	0.0267255
chr5:154003699	ENSG00000055147	0.015132	0.813481	0.0119166	0.0224158
chr5:154017687	ENSG00000055147	0.0162403	0.842083	0.0135937	0.0218427
chr5:154020701	ENSG00000055147	0.0147715	0.813945	0.012267	0.0234002
chr5:154023863	ENSG00000055147	0.0184954	0.820318	0.0157147	0.0221121
chr5:154027328	ENSG00000055147	0.934008	0.0582459	0.0518121	0.336765
chr6:149576898	ENSG00000055211	0.0133666	0.828157	0.016196	0.0241664
chr3:52820778	ENSG00000055955	0.0472654	0.0451245	0.0564964	0.938078
chr3:52821114	ENSG00000055955	0.0233412	0.0242837	0.0590532	0.923396
chr3:52824417	ENSG00000055955	0.0176288	0.062216	0.0304292	0.918246
chr3:52826606	ENSG00000055955	0.0364154	0.0543346	0.0434243	0.943953
chr3:52829118	ENSG00000055955	0.910298	0.0948502	0.393502	0.958489
chr3:52833715	ENSG00000055955	0.0365138	0.0343213	0.0205687	0.845874
chr3:53852124	ENSG00000056736	0.376867	0.999988	0.985039	1
chr3:53855341	ENSG00000056736	0.0721428	0.0540309	0.170871	0.956719
chr1:179335658	ENSG00000057252	0.828754	0.11162	0.341566	0.155309
chr13:113116846	ENSG00000057593	0.0218781	0.056832	0.0238978	0.911214
chr13:113117593	ENSG00000057593	0.0549222	0.999995	0.928085	1
chr13:113118731	ENSG00000057593	0.0187555	0.066818	0.0227604	0.89639
chr13:113118758	ENSG00000057593	0.0304615	0.0418101	0.0311859	0.947591
chr13:113118940	ENSG00000057593	0.0235926	0.054886	0.025913	0.920685
chr10:5794923	ENSG00000057608	0.0202724	0.0160829	0.0228867	0.942581
chr10:5813237	ENSG00000057608	0.465632	0.022324	0.0252991	0.896918
chr6:106075955	ENSG00000057657	0.0144212	0.898217	0.0661004	0.0131829
chr6:106078190	ENSG00000057657	0.0171946	0.839906	0.0671999	0.0213482
chr6:106079054	ENSG00000057657	0.0159161	0.859921	0.0699383	0.0186675
chr6:106080303	ENSG00000057657	0.0135702	0.818407	0.0111879	0.0272328
chr6:106083887	ENSG00000057657	0.0209727	0.866779	0.0127228	0.0190185
chr6:106085191	ENSG00000057657	0.0471119	0.882198	0.0223453	0.0276148
chr6:106085659	ENSG00000057657	0.0326935	0.853481	0.0985465	0.0241843
chr6:106096553	ENSG00000057657	0.0163784	0.812907	0.0110449	0.0248789
chr6:106096669	ENSG00000057657	0.0369991	0.823581	0.0215796	0.028687
chr6:106098104	ENSG00000057657	0.0331418	0.817171	0.0153429	0.0240401
chr6:106105998	ENSG00000057657	0.0224837	0.853645	0.0160388	0.024513
chr6:106110155	ENSG00000057657	0.0203264	0.879151	0.0813581	0.0236377
chr6:106111341	ENSG00000057657	0.0230212	0.853403	0.0160845	0.0313353
chr6:106113547	ENSG00000057657	0.0186464	0.869968	0.0141454	0.0237703
chr6:106115278	ENSG00000057657	0.0151886	0.873285	0.010659	0.0214458
chr6:106115808	ENSG00000057657	0.01821	0.88652	0.0123827	0.0198817
chr1:53871370	ENSG00000058799	0.860592	0.0768786	0.426532	0.181825
chr9:111632174	ENSG00000059769	0.0131036	0.811172	0.0154155	0.0201578
chr9:111644554	ENSG00000059769	0.0127669	0.803513	0.0150919	0.0204764
chr9:111650200	ENSG00000059769	0.00965838	0.838281	0.0126903	0.0186129
chr9:111650438	ENSG00000059769	0.00934615	0.841955	0.0124017	0.0177805
chr9:111652627	ENSG00000059769	0.00852484	0.857267	0.0117345	0.015206
chr9:111658076	ENSG00000059769	0.0108556	0.849495	0.0136663	0.0238256
chr9:111661994	ENSG00000059769	0.0163829	0.863404	0.0161842	0.0248161
chr12:7909938	ENSG00000059804	0.0147752	0.86478	0.0163575	0.0265808
chr12:7911773	ENSG00000059804	0.0200565	0.879815	0.0134082	0.0269466
chr12:7922218	ENSG00000059804	0.0209842	0.834246	0.0191176	0.0180945
chr12:7930153	ENSG00000059804	0.512977	0.864232	0.0394138	0.0302632
chr12:7937765	ENSG00000059804	0.0129083	0.896088	0.0146633	0.0256987
chr12:7939819	ENSG00000059804	0.174848	0.896431	0.0156807	0.0267258
chr12:7945454	ENSG00000059804	0.150749	0.885934	0.0134472	0.0254719
chr12:10699014	ENSG00000060138	0.0181294	0.864712	0.013439	0.0228256
chr19:4166315	ENSG00000060566	0.0173514	0.801347	0.0144214	0.0242574
chr20:35607734	ENSG00000061656	0.0123269	0.905083	0.0207974	0.0264651
chr4:155771808	ENSG00000061918	0.00902201	0.811617	0.00859212	0.0235249
chr4:155791042	ENSG00000061918	0.0162966	0.820777	0.0124885	0.022467
chr11:75798272	ENSG00000062282	0.939952	0.059375	0.0820159	0.379257
chr12:56305848	ENSG00000062485	0.00853664	0.865294	0.00811345	0.0228418
chr19:48649884	ENSG00000063180	0.0344978	0.920402	0.0179287	0.0297175
chr19:55445627	ENSG00000063241	0.33783	0.873276	0.0105268	0.023758
chr19:55445975	ENSG00000063241	0.0204623	0.880415	0.0143545	0.0222128
chr19:55447578	ENSG00000063241	0.0222431	0.871166	0.0148486	0.0252408
chr19:55449938	ENSG00000063241	0.283495	0.89111	0.0104922	0.0224606
chr19:55451435	ENSG00000063241	0.0194126	0.887688	0.0143093	0.0232442
chr19:55452019	ENSG00000063241	0.0236502	0.869984	0.0211889	0.0332065
chr19:55454965	ENSG00000063241	0.0528124	0.885972	0.0377868	0.0279041
chr19:55459149	ENSG00000063241	0.0242504	0.813931	0.0123912	0.0263028
chr19:55459309	ENSG00000063241	0.337973	0.850201	0.0117761	0.0199913
chr19:55462711	ENSG00000063241	0.206638	0.897711	0.0132897	0.026563
chr19:55465541	ENSG00000063241	0.378785	0.909027	0.0180206	0.0222278
chr19:55466883	ENSG00000063241	0.377184	0.882457	0.0122724	0.0255003
chr19:55467498	ENSG00000063241	0.308555	0.883203	0.010264	0.0223739
chr19:55468720	ENSG00000063241	0.02249	0.892372	0.0155534	0.0219912
chr19:55468791	ENSG00000063241	0.324912	0.869303	0.0108311	0.0255781
chr19:55471872	ENSG00000063241	0.0117961	0.869667	0.0102924	0.0234452
chr19:55654991	ENSG00000063244	0.829231	0.08572	0.0274918	0.0544729
chr19:39388791	ENSG00000063322	0.0154496	0.905516	0.0164741	0.0228316
chr19:39397107	ENSG00000063322	0.0116184	0.863319	0.0163344	0.0200864
chr19:39397559	ENSG00000063322	0.985978	0.0901015	0.193798	0.489541
chr19:39406407	ENSG00000063322	0.0225157	0.880675	0.0151553	0.0259568
chr14:77933336	ENSG00000063761	0.940244	0.0381582	0.0382558	0.341407
chr16:1819137	ENSG00000063854	0.443289	0.0448765	0.918398	0.0303786
chr2:201272945	ENSG00000064012	0.0273896	0.0145008	0.950493	0.0314604
chr4:41692385	ENSG00000064042	0.127688	0.00450414	0.479181	0.876617
chr12:26963954	ENSG00000064115	0.00657671	0.837636	0.00707369	0.0191995
chr12:26972751	ENSG00000064115	0.0116931	0.834213	0.0122688	0.0274578
chr12:26983492	ENSG00000064115	0.814579	0.112844	0.301366	0.0759113
chr11:2296393	ENSG00000064201	0.0168397	0.884039	0.0109943	0.0225246
chr11:2297350	ENSG00000064201	0.0206007	0.899115	0.0123239	0.0212903
chr11:2299913	ENSG00000064201	0.214294	0.904075	0.105829	0.0248549
chr11:2301277	ENSG00000064201	0.0166984	0.0521808	0.811209	0.0267224
chr11:2302061	ENSG00000064201	0.400893	0.897505	0.0311544	0.0297888
chr11:2307728	ENSG00000064201	0.119926	0.815578	0.0101206	0.0128664
chr11:2308388	ENSG00000064201	0.0119811	0.0203661	0.814575	0.0215623
chr11:2314519	ENSG00000064201	0.0391205	0.903292	0.350094	0.114386
chr11:2315202	ENSG00000064201	0.0297532	0.022025	0.896922	0.0265595
chr11:2319182	ENSG00000064201	0.027466	0.916553	0.019145	0.0199208
chr11:2320324	ENSG00000064201	0.0179408	0.888053	0.0135403	0.0219339
chr11:2321465	ENSG00000064201	0.0192859	0.881226	0.0143809	0.0241119
chr11:2323904	ENSG00000064201	0.125063	0.900901	0.00871796	0.0217384
chr11:2324500	ENSG00000064201	0.0167734	0.873122	0.0110584	0.0232493
chr11:125994933	ENSG00000064309	0.0189185	0.014531	0.0384817	0.902001
chr11:126003910	ENSG00000064309	0.0193406	0.000707505	0.0526939	0.9639
chr11:126006064	ENSG00000064309	0.00295529	0.0122081	0.83356	0.00726934
chr11:126010583	ENSG00000064309	0.1278	0.0137266	0.0374046	0.909836
chr11:126018329	ENSG00000064309	0.256939	0.0359082	0.673182	0.934081
chr11:126067809	ENSG00000064309	0.0208897	0.0105204	0.0145581	0.822106
chr8:119783434	ENSG00000064313	0.932691	0.0172576	0.0551581	0.48933
chr19:19192565	ENSG00000064489	0.0352303	0.00400424	0.818779	0.0272332
chr19:19192579	ENSG00000064489	0.0352971	0.00399422	0.818976	0.0273181
chr19:19613682	ENSG00000064547	0.0171064	0.884043	0.0115215	0.0242226
chr19:19615634	ENSG00000064547	0.00994659	0.894231	0.00906845	0.0258186
chr19:19627704	ENSG00000064547	0.0738663	0.891335	0.228305	0.0291707
chr19:19628350	ENSG00000064547	0.227725	0.817707	0.0155842	0.0280443
chr19:19630826	ENSG00000064547	0.024727	0.918957	0.0911212	0.0259118
chr19:19637309	ENSG00000064547	0.267924	0.890588	0.0118064	0.0238663
chr19:19637941	ENSG00000064547	0.024697	0.905113	0.0135861	0.0251413
chr19:19638605	ENSG00000064547	0.0166742	0.892646	0.0113321	0.0217034
chr20:45893218	ENSG00000064601	0.405587	0.0389848	0.612823	0.980106
chr20:45894873	ENSG00000064601	0.0231488	0.0475416	0.0422425	0.929604
chr20:45895035	ENSG00000064601	0.984702	0.106376	0.135078	0.311365
chr19:1028033	ENSG00000064666	0.230167	0.0456972	0.841994	0.021969
chr19:1031196	ENSG00000064666	0.411715	0.0351511	0.961585	0.0495816
chr19:1044708	ENSG00000064687	0.98758	0.103547	0.144173	0.411148
chr19:1046405	ENSG00000064687	0.868763	0.246529	0.847045	0.36581
chr1:111748162	ENSG00000064703	0.0131197	0.856582	0.0143114	0.0246536
chr1:111752816	ENSG00000064703	0.020813	0.913225	0.014196	0.0206418
chr19:1119541	ENSG00000064932	0.885738	0.0302809	0.369249	0.533265
chr16:2046238	ENSG00000065057	0.963576	0.0621807	0.0845264	0.322676
chr1:117934683	ENSG00000065183	0.868024	0.0849683	0.339901	0.208564
chr19:990365	ENSG00000065268	0.934896	0.110007	0.541353	0.173671
chr10:13213792	ENSG00000065328	0.00798351	0.818212	0.0123916	0.021461
chr12:55932124	ENSG00000065357	0.268267	0.115161	0.874017	0.0972968
chr12:56093772	ENSG00000065361	0.0195965	0.0177102	0.0574015	0.932485
chr12:56093776	ENSG00000065361	0.0162348	0.0020483	0.0513766	0.909091
chr3:120601021	ENSG00000065518	0.155437	0.0563144	0.845795	0.0197659
chr1:212379901	ENSG00000065600	0.970699	0.0781523	0.128901	0.434513
chr10:6441951	ENSG00000065675	0.0129046	0.00502099	0.018806	0.944236
chr10:6491681	ENSG00000065675	0.355848	0.999959	0.999174	1
chr10:6491683	ENSG00000065675	0.0276802	0.000776811	0.070623	0.953766
chr12:8058521	ENSG00000065970	0.0183562	0.888813	0.0158771	0.0238141
chr1:43307147	ENSG00000066056	0.0366888	0.0533371	0.0463941	0.9305
chr1:43307539	ENSG00000066056	0.0634678	0.027193	0.0649823	0.971788
chr1:43308924	ENSG00000066056	0.0265041	0.0254513	0.0300474	0.910709
chr1:43309061	ENSG00000066056	0.030799	0.0371928	0.0614354	0.950088
chr1:43309105	ENSG00000066056	0.0354612	0.0323808	0.0679815	0.960127
chr1:43311790	ENSG00000066056	0.0245689	0.0416664	0.053051	0.951266
chr1:40763471	ENSG00000066136	0.942655	0.013746	0.0404612	0.283779
chr1:160553480	ENSG00000066294	0.0172644	0.0428201	0.0310512	0.929765
chr7:100181539	ENSG00000066923	0.290105	0.971821	0.721294	0.917989
chr7:100192679	ENSG00000066923	0.190196	0.0130514	0.84756	0.0227378
chr7:100195972	ENSG00000066923	0.174183	0.0148937	0.829516	0.0231923
chr7:100204208	ENSG00000066923	0.0105239	0.0159696	0.816522	0.0200503
chr7:100214142	ENSG00000066923	0.0196412	0.0304406	0.864101	0.0221748
chr8:70598151	ENSG00000067167	0.575731	0.0178521	0.9686	0.599845
chr15:72209774	ENSG00000067225	0.0436924	0.0272749	0.0637511	0.933118
chr15:72230979	ENSG00000067225	0.606001	0.0427998	0.962176	0.282463
chr16:8612538	ENSG00000067365	0.0146799	0.864275	0.0118264	0.0251419
chr16:8650353	ENSG00000067365	0.00993274	0.893061	0.0101731	0.0206358
chr16:4787628	ENSG00000067836	0.0214566	0.865544	0.0145267	0.0247189
chr16:4806607	ENSG00000067836	0.0239616	0.918701	0.0202942	0.0167816
chr16:4810322	ENSG00000067836	0.0162168	0.89818	0.0127059	0.0249488
chr3:50323239	ENSG00000068001	0.0182419	0.896573	0.0185217	0.02788
chr17:43006797	ENSG00000068079	0.632104	0.926257	0.0302043	0.0295036
chr17:43018909	ENSG00000068079	0.220644	0.849238	0.0784767	0.0144134
chr17:60041091	ENSG00000068097	0.0171399	0.854348	0.0149	0.0213477
chr17:60053013	ENSG00000068097	0.0200782	0.822363	0.0150924	0.0212412
chr17:60078914	ENSG00000068097	0.902715	0.00997504	0.015253	0.296953
chr17:42565469	ENSG00000068120	0.915829	0.0696744	0.474854	0.283943
chr10:132753771	ENSG00000068383	8.84711e-07	0.339275	1	0.00570213
chr2:20037057	ENSG00000068697	0.0189579	0.842592	0.0189946	0.0280028
chr2:20038295	ENSG00000068697	0.0143541	0.865773	0.0157112	0.0262561
chr2:20056946	ENSG00000068697	0.0090577	0.881556	0.0117629	0.0226269
chr3:48694453	ENSG00000068745	0.105304	0.871264	0.52627	0.789905
chr11:64740451	ENSG00000068831	0.4287	0.149847	0.960932	0.177184
chr2:53908364	ENSG00000068878	0.92267	0.00160676	0.32452	0.378715
chr11:64912256	ENSG00000068971	7.803e-05	0.364004	0.866091	0.0156431
chr11:628387	ENSG00000069696	0.0125033	0.924039	0.0109552	0.0164541
chr11:629232	ENSG00000069696	0.0128746	0.871186	0.014999	0.0257648
chr11:629600	ENSG00000069696	0.0232041	0.876041	0.0141838	0.0248952
chr11:630343	ENSG00000069696	0.0103948	0.902767	0.0129416	0.0248975
chr11:630755	ENSG00000069696	0.0167901	0.909238	0.0119425	0.0216563
chr11:631063	ENSG00000069696	0.0183114	0.920133	0.0146517	0.0235374
chr11:631648	ENSG00000069696	0.0183809	0.904075	0.0130484	0.0256646
chr11:636375	ENSG00000069696	0.0249731	0.920154	0.0155602	0.0263527
chr11:640680	ENSG00000069696	0.0258207	0.927063	0.020076	0.0202589
chr11:641982	ENSG00000069696	0.0204332	0.916402	0.014986	0.0209175
chr11:644377	ENSG00000069696	0.0119624	0.890275	0.0154184	0.0247747
chr11:646239	ENSG00000069696	0.0180776	0.918679	0.0141525	0.0210266
chr11:646598	ENSG00000069696	0.0242626	0.922097	0.0161181	0.0179708
chr1:91716294	ENSG00000069702	0.00755205	0.00155553	0.0180191	0.930295
chr1:91721970	ENSG00000069702	0.00639417	0.00273741	0.0203331	0.894919
chr1:91734949	ENSG00000069702	0.0057238	0.00153174	0.0198242	0.936726
chr16:14665957	ENSG00000069764	0.0154002	0.87833	0.0119105	0.0127787
chr16:14671786	ENSG00000069764	0.0201136	0.884157	0.0153675	0.699965
chr16:14676582	ENSG00000069764	0.0173203	0.850764	0.0137649	0.0113471
chr16:14678374	ENSG00000069764	0.0150223	0.8697	0.0124869	0.00903369
chr16:14680395	ENSG00000069764	0.0153823	0.868794	0.0126922	0.00926037
chr16:14681007	ENSG00000069764	0.0223529	0.913475	0.0196916	0.0540946
chr16:14681876	ENSG00000069764	0.0239659	0.842304	0.0175467	0.0715849
chr16:14686382	ENSG00000069764	0.0315689	0.865141	0.0191602	0.0117163
chr16:14686754	ENSG00000069764	0.023121	0.834204	0.0167493	0.0116926
chr3:141872889	ENSG00000069849	0.0179433	0.854425	0.0124791	0.0234947
chr3:141875342	ENSG00000069849	0.187547	0.832678	0.017291	0.0290189
chr3:141875669	ENSG00000069849	0.221099	0.877819	0.0184249	0.0245953
chr22:17149559	ENSG00000069998	0.973402	0.0258553	0.0974835	0.400446
chr11:623763	ENSG00000070031	0.344172	0.921062	0.0168811	0.0223477
chr11:627229	ENSG00000070031	0.466517	0.925271	0.0221637	0.0269352
chr11:631063	ENSG00000070031	0.392931	0.929943	0.0182714	0.0257716
chr11:634165	ENSG00000070031	0.00953154	0.914814	0.0124159	0.0215435
chr11:636482	ENSG00000070031	0.29363	0.898177	0.0130903	0.0138356
chr11:17295331	ENSG00000070081	0.900803	0.0113639	0.0438269	0.408325
chr14:56618764	ENSG00000070269	0.947519	0.693959	0.966442	0.98424
chr3:126435379	ENSG00000070476	0.0173289	0.827156	0.0138526	0.0254681
chr3:126435625	ENSG00000070476	0.0156412	0.846094	0.0130748	0.0193242
chr3:126443548	ENSG00000070476	0.0122021	0.813425	0.0149377	0.0203585
chr3:126446639	ENSG00000070476	0.028747	0.815208	0.0186138	0.0190737
chr3:126452503	ENSG00000070476	0.0171237	0.805289	0.0140024	0.0222056
chr3:126453116	ENSG00000070476	0.0144636	0.808186	0.0108474	0.0161335
chr3:126474888	ENSG00000070476	0.369401	0.856544	0.0190489	0.0168661
chr3:126478456	ENSG00000070476	0.0157535	0.821864	0.0155237	0.0269777
chr3:126484922	ENSG00000070476	0.018145	0.808394	0.0117471	0.0204268
chr3:126485440	ENSG00000070476	0.0185191	0.801765	0.0119247	0.0212659
chr8:42362700	ENSG00000070501	0.164255	0.0883811	0.994666	0.158336
chr9:35749295	ENSG00000070610	0.050003	0.893394	0.0231039	0.0358861
chr7:97879994	ENSG00000070669	0.0159096	0.879826	0.00846266	0.0241583
chr8:42146640	ENSG00000070718	0.0106867	0.883781	0.00870944	0.0242181
chr8:42146869	ENSG00000070718	0.0152228	0.880317	0.0110682	0.020968
chr8:42147192	ENSG00000070718	0.0194476	0.854034	0.0130964	0.0300633
chr8:42173176	ENSG00000070718	0.0243813	0.849248	0.0164244	0.0240674
chr8:42173621	ENSG00000070718	0.0255247	0.846176	0.0170797	0.0253098
chr8:42181560	ENSG00000070718	0.111663	0.868904	0.0121208	0.0234288
chr16:58151770	ENSG00000070770	0.0114173	0.881397	0.009605	0.0156128
chr16:58152291	ENSG00000070770	0.0145269	0.854697	0.0112901	0.0224575
chr16:58158276	ENSG00000070770	0.0263025	0.828758	0.0266751	0.0306138
chr16:58196943	ENSG00000070770	0.030889	0.836469	0.0187137	0.0265447
chr16:58200228	ENSG00000070770	0.021496	0.871717	0.0142024	0.0254939
chr16:58203161	ENSG00000070770	0.0135647	0.876547	0.0109068	0.0188591
chr6:170571968	ENSG00000071994	0.011621	0.903054	0.0110534	0.0233114
chr6:170573767	ENSG00000071994	0.0208428	0.891326	0.0154479	0.0244541
chr6:170574607	ENSG00000071994	0.0115264	0.886481	0.0106003	0.0250271
chr6:170576820	ENSG00000071994	0.0290819	0.883196	0.0287199	0.0290079
chr6:170580018	ENSG00000071994	0.96995	0.0457449	0.697575	0.499089
chr6:170583088	ENSG00000071994	0.966604	0.103887	0.0923096	0.303405
chr6:170593426	ENSG00000071994	0.149433	0.893741	0.00990948	0.0265407
chr19:14121567	ENSG00000072062	0.0280668	0.0371398	0.0178227	0.803585
chr19:14121684	ENSG00000072062	0.0364738	0.0281473	0.0208467	0.857939
chr3:196071395	ENSG00000072274	0.874165	0.134416	0.408791	0.144334
chr1:161683590	ENSG00000072694	0.0232168	0.876711	0.0172505	0.0952104
chr1:161685372	ENSG00000072694	0.00990624	0.873145	0.00864883	0.0141203
chr17:7207722	ENSG00000072778	0.0115777	0.0551948	0.865567	0.0130038
chr17:7215996	ENSG00000072778	0.0141573	0.0614996	0.910737	0.0321457
chr17:7219163	ENSG00000072778	0.018135	0.0496748	0.822072	0.0249104
chr17:7219410	ENSG00000072778	0.020699	0.0459904	0.833344	0.0286307
chr17:7224953	ENSG00000072778	0.035888	0.029793	0.973956	0.0280896
chr17:7228575	ENSG00000072778	0.0134458	0.0474767	0.804474	0.0231009
chr17:7327458	ENSG00000072818	0.0118208	0.836763	0.010108	0.0359636
chr17:7328435	ENSG00000072818	0.0130619	0.882822	0.0201732	0.0139732
chr17:7329094	ENSG00000072818	0.0181172	0.89334	0.0129981	0.0259469
chr17:7331291	ENSG00000072818	0.00929133	0.888571	0.0083865	0.02187
chr17:7331584	ENSG00000072818	0.0229121	0.901801	0.0165292	0.0264882
chr17:7332453	ENSG00000072818	0.0137112	0.906171	0.0111954	0.0260214
chr17:7336150	ENSG00000072818	0.0328872	0.9059	0.0196777	0.0265271
chr17:7337358	ENSG00000072818	0.0555476	0.0511615	0.949032	0.142475
chr17:7338914	ENSG00000072818	0.0220604	0.819458	0.0175431	0.023983
chr17:7339754	ENSG00000072818	0.0130548	0.0286889	0.803056	0.0253654
chr17:7343854	ENSG00000072818	0.0316799	0.0361665	0.955696	0.0305365
chr17:7344190	ENSG00000072818	0.0222991	0.82094	0.0177035	0.0202479
chr17:7346966	ENSG00000072818	0.046495	0.839658	0.0360622	0.0309667
chr17:7348752	ENSG00000072818	0.0394983	0.849769	0.0315095	0.0359503
chr17:7349358	ENSG00000072818	0.0393963	0.834328	0.0308123	0.0352874
chr17:7350385	ENSG00000072818	0.0571964	0.869662	0.0373547	0.0278042
chr17:7350692	ENSG00000072818	0.030791	0.0296278	0.855922	0.0214392
chr17:7352162	ENSG00000072818	0.021356	0.87675	0.0148593	0.0289073
chr17:7353392	ENSG00000072818	0.0252503	0.0521859	0.821892	0.0234726
chr17:7353398	ENSG00000072818	0.0137647	0.0422903	0.803115	0.0239489
chr17:7357418	ENSG00000072818	0.00835636	0.889337	0.008049	0.0207926
chr17:7360426	ENSG00000072818	0.00665429	0.905306	0.00894249	0.0133982
chr3:113584727	ENSG00000072858	0.908801	0.0321116	0.0449856	0.318662
chr19:16237811	ENSG00000072958	0.0104336	0.827842	0.0112886	0.0249023
chr19:44657805	ENSG00000073008	0.942915	0.057547	0.046368	0.276639
chr19:43551656	ENSG00000073050	0.946418	0.0392651	0.0529635	0.412956
chr22:50191370	ENSG00000073169	0.0226829	0.874628	0.0158204	0.0250149
chr22:50196471	ENSG00000073169	0.0172133	0.86943	0.0127789	0.0269189
chr22:50197205	ENSG00000073169	0.0104001	0.927162	0.00921564	0.0170709
chr22:50198001	ENSG00000073169	0.0229246	0.896445	0.0143451	0.0262845
chr22:50198565	ENSG00000073169	0.0122306	0.898461	0.0100356	0.0239869
chr22:50200306	ENSG00000073169	0.0177387	0.879028	0.012874	0.0270685
chr22:50203686	ENSG00000073169	0.0252049	0.887362	0.0120234	0.026379
chr22:50204990	ENSG00000073169	0.0193416	0.859223	0.0134537	0.0281237
chr22:50217377	ENSG00000073169	0.035046	0.849516	0.0310884	0.0481784
chr22:50217463	ENSG00000073169	0.0144689	0.877366	0.0175815	0.0316827
chr22:50218415	ENSG00000073169	0.021018	0.866033	0.0152486	0.027618
chr22:50218513	ENSG00000073169	0.0189213	0.89077	0.0153837	0.0249781
chr22:50218826	ENSG00000073169	0.0222935	0.855999	0.0158704	0.0305443
chr22:50219653	ENSG00000073169	0.0155053	0.841075	0.0130469	0.0290609
chr22:50221052	ENSG00000073169	0.0274304	0.878228	0.111007	0.036021
chr22:50221844	ENSG00000073169	0.0107569	0.856375	0.00972048	0.02445
chr22:50222681	ENSG00000073169	0.0144054	0.893025	0.0111573	0.0197812
chr22:50224029	ENSG00000073169	0.00785173	0.89197	0.0078154	0.0191401
chr2:169073714	ENSG00000073737	0.00973967	0.848454	0.0123434	0.0219975
chr2:169077249	ENSG00000073737	0.0129991	0.854977	0.0146995	0.0237397
chr1:157833312	ENSG00000073754	0.0199736	0.0237032	0.0250476	0.914226
chr1:157835883	ENSG00000073754	0.343117	0.0404214	0.0482435	0.979704
chr1:157901997	ENSG00000073754	0.0171441	0.814415	0.0121947	0.012992
chr17:47725527	ENSG00000073861	0.0154076	0.876942	0.0161899	0.0285813
chr19:15174252	ENSG00000074181	0.0432236	0.0308114	0.0396165	0.942609
chr19:15178014	ENSG00000074181	0.572226	0.0667194	0.171177	0.983993
chr19:15178027	ENSG00000074181	0.273072	0.0329037	0.0349179	0.938766
chr19:15179425	ENSG00000074181	0.0272129	0.0725158	0.0419348	0.910398
chr19:15184354	ENSG00000074181	0.0133413	0.0441558	0.0251787	0.910052
chr19:15192103	ENSG00000074181	0.0254514	0.0306884	0.0270183	0.954987
chr19:15192379	ENSG00000074181	0.0367407	0.0703552	0.0867016	0.927342
chr11:77625713	ENSG00000074201	0.672132	0.999651	0.998158	0.999982
chr12:95663564	ENSG00000074527	0.00695558	0.00756182	0.0143744	0.876458
chr12:95663634	ENSG00000074527	0.0652376	0.0242269	0.236682	0.934997
chr17:1643736	ENSG00000074660	0.0331703	0.0617537	0.0650584	0.923173
chr18:59336207	ENSG00000074695	0.0134225	0.848384	0.0156336	0.0256826
chr18:59352048	ENSG00000074695	0.0146147	0.825663	0.0168949	0.0251161
chr1:8862938	ENSG00000074800	0.0368731	0.0198756	0.0819879	0.967061
chr1:8863255	ENSG00000074800	0.0557033	0.0232935	0.0756587	0.959381
chr1:8865426	ENSG00000074800	0.0512359	0.023423	0.0639542	0.948333
chr1:8866415	ENSG00000074800	0.0398691	0.0360759	0.0609324	0.927283
chr19:17334774	ENSG00000074855	0.81365	0.0938351	0.0291752	0.0304481
chr12:102071698	ENSG00000075188	0.0118098	0.80218	0.00857982	0.0135733
chr12:102071861	ENSG00000075188	0.0154742	0.830034	0.0129	0.0224171
chr12:102124564	ENSG00000075188	0.0189479	0.846684	0.0131232	0.0248562
chr12:102127171	ENSG00000075188	0.00764342	0.833028	0.00985997	0.0208755
chr12:102127993	ENSG00000075188	0.0137719	0.829435	0.0108664	0.0227935
chr7:87827637	ENSG00000075303	0.0136651	0.843949	0.0110626	0.0231925
chr7:87846657	ENSG00000075303	0.0237363	0.807219	0.0171371	0.0258271
chr7:87880210	ENSG00000075303	0.0108308	0.853517	0.00940152	0.0245939
chr7:87881209	ENSG00000075303	0.0186802	0.851739	0.0117405	0.0224082
chr7:87884485	ENSG00000075303	0.265769	0.866628	0.0728515	0.0186582
chr10:38085551	ENSG00000075407	0.0072751	0.814494	0.00736105	0.022714
chr10:38086165	ENSG00000075407	0.00900336	0.819245	0.0664207	0.025073
chr10:38090760	ENSG00000075407	0.00895226	0.855696	0.00817128	0.0204005
chr10:38092323	ENSG00000075407	0.010958	0.847611	0.0785952	0.0251612
chr10:38117536	ENSG00000075407	0.866459	0.00776011	0.0333709	0.160465
chr14:103490981	ENSG00000075413	0.40084	0.00450373	0.294953	0.807626
chr7:107582098	ENSG00000075790	0.0131066	0.0141552	0.826361	0.0228213
chr10:100477509	ENSG00000075826	0.0131689	0.845279	0.0108186	0.0215513
chr10:100490706	ENSG00000075826	0.0410577	0.860619	0.112754	0.154285
chr10:100504110	ENSG00000075826	0.018	0.020313	0.803631	0.015962
chr10:100510652	ENSG00000075826	0.0277678	0.802498	0.0186037	0.022896
chr10:100517414	ENSG00000075826	0.0224352	0.821079	0.0159448	0.0235618
chr10:100529354	ENSG00000075826	0.0152957	0.858396	0.0113986	0.0264727
chr3:12552057	ENSG00000075975	0.0224084	0.891804	0.0160807	0.024829
chr3:12585083	ENSG00000075975	0.0132812	0.819765	0.0193053	0.0252538
chr3:12588161	ENSG00000075975	0.0218382	0.829833	0.0161788	0.0239286
chr3:12589348	ENSG00000075975	0.0105012	0.829709	0.0102857	0.0277208
chr1:171311532	ENSG00000076258	0.0220731	0.870553	0.0142129	0.0270896
chr1:171344220	ENSG00000076258	0.0185612	0.847022	0.014146	0.0253944
chr19:10339197	ENSG00000076662	0.554364	0.0353718	0.884357	0.021977
chr19:41921206	ENSG00000076928	0.0139173	0.0305771	0.804894	0.0234128
chr19:7634357	ENSG00000076944	0.0174169	0.0525346	0.819224	0.0286256
chr19:7637488	ENSG00000076944	0.0177328	0.0232925	0.852654	0.0252957
chr19:7639952	ENSG00000076944	0.0290283	0.0487322	0.945203	0.0984787
chr19:7640963	ENSG00000076944	0.0289582	0.0033808	0.942059	0.189058
chr19:7642399	ENSG00000076944	0.206179	0.0236362	0.853759	0.0193807
chr19:7656043	ENSG00000076944	0.179083	0.0531207	0.802388	0.0292918
chr10:102395799	ENSG00000077150	0.213464	0.0565942	0.98581	0.0458377
chr1:202329229	ENSG00000077152	0.010694	0.894633	0.0145099	0.0217643
chr1:202331410	ENSG00000077152	0.0116054	0.885616	0.0150291	0.0253058
chr16:27314200	ENSG00000077238	0.0322771	0.0258813	0.88096	0.0191264
chr19:41395383	ENSG00000077348	0.0336104	0.853034	0.0213606	0.0234295
chr19:41400822	ENSG00000077348	0.0261134	0.916369	0.0168179	0.026562
chr19:41404741	ENSG00000077348	0.232743	0.916435	0.0119322	0.0170942
chr11:95759349	ENSG00000077458	0.00872186	0.868423	0.00821227	0.0234069
chr11:95759868	ENSG00000077458	0.00866349	0.865667	0.0716748	0.0229644
chr11:95762037	ENSG00000077458	0.117079	0.895606	0.0128372	0.020413
chr11:95762230	ENSG00000077458	0.00908213	0.876697	0.00839569	0.0237181
chr11:95765544	ENSG00000077458	0.0101386	0.874964	0.0095799	0.022323
chr11:95772931	ENSG00000077458	0.0135835	0.801788	0.0108802	0.0140773
chr11:95788507	ENSG00000077458	0.446468	0.899588	0.083498	0.0329997
chr11:95789902	ENSG00000077458	0.0459739	0.879695	0.0219033	0.0273452
chr11:95790318	ENSG00000077458	0.0308278	0.913888	0.0168988	0.0250943
chr19:4174663	ENSG00000077463	0.933122	0.0897117	0.138045	0.429846
chr1:236183880	ENSG00000077585	0.947414	0.0212975	0.102478	0.44933
chr11:90122941	ENSG00000077616	0.104041	0.821068	0.0117482	0.0190982
chr11:90123137	ENSG00000077616	0.0110804	0.820749	0.00991534	0.0178004
chr11:90134522	ENSG00000077616	0.173235	0.802267	0.0169003	0.0219763
chr11:90135670	ENSG00000077616	0.0328156	0.812986	0.151922	0.144919
chr11:90186028	ENSG00000077616	0.0160131	0.82277	0.014245	0.0216187
chr20:24949576	ENSG00000077984	0.263286	0.973126	0.389283	0.0719235
chr2:162209957	ENSG00000078098	0.0223018	0.0020622	0.0346887	0.948108
chr2:162219072	ENSG00000078098	0.0255794	0.00171814	0.0387786	0.947688
chr4:40121610	ENSG00000078177	0.917236	0.0200299	0.0386125	0.32723
chr6:158074736	ENSG00000078269	0.91988	0.999921	0.829105	0.999997
chr6:12281902	ENSG00000078401	0.010637	0.898065	0.0123634	0.0231201
chr6:12282398	ENSG00000078401	0.138935	0.903285	0.0118679	0.0212681
chr6:12283304	ENSG00000078401	0.0121091	0.910091	0.0138518	0.0258101
chr6:12283767	ENSG00000078401	0.0105778	0.904455	0.0121389	0.0220281
chr6:12284630	ENSG00000078401	0.133104	0.914807	0.0114311	0.0190176
chr6:12284789	ENSG00000078401	0.0243297	0.900667	0.0139249	0.0267436
chr6:12287085	ENSG00000078401	0.0345131	0.882806	0.0173707	0.0279554
chr6:12287833	ENSG00000078401	0.214708	0.90969	0.0193157	0.0259843
chr6:12288629	ENSG00000078401	0.0441694	0.919336	0.0215383	0.028865
chr6:12288670	ENSG00000078401	0.0348876	0.888122	0.0174506	0.0276896
chr6:12289048	ENSG00000078401	0.229699	0.904052	0.0205237	0.030245
chr6:12289747	ENSG00000078401	0.0267824	0.915463	0.0218476	0.0308087
chr6:12291030	ENSG00000078401	0.0293126	0.858973	0.0166065	0.0280148
chr6:12291222	ENSG00000078401	0.0154054	0.881891	0.0169162	0.0247493
chr6:12291525	ENSG00000078401	0.0165224	0.86829	0.0178943	0.0267316
chr6:12292296	ENSG00000078401	0.179675	0.883687	0.0156063	0.0207034
chr6:12292679	ENSG00000078401	0.0272008	0.890341	0.017364	0.0237907
chr6:12293169	ENSG00000078401	0.0155648	0.870186	0.0166407	0.0264253
chr6:12293721	ENSG00000078401	0.0116397	0.892319	0.0137178	0.0241511
chr6:12295984	ENSG00000078401	0.0133475	0.906543	0.0238172	0.120836
chr6:12297476	ENSG00000078401	0.0153115	0.922761	0.016764	0.0217184
chr6:12297761	ENSG00000078401	0.019303	0.904758	0.0134678	0.0207319
chr6:12298226	ENSG00000078401	0.021163	0.89453	0.0144526	0.0227102
chr6:12298410	ENSG00000078401	0.0234806	0.889766	0.0156893	0.0255797
chr6:12298692	ENSG00000078401	0.0239565	0.886565	0.0159135	0.0265021
chr6:12299003	ENSG00000078401	0.0220961	0.886533	0.013948	0.0239002
chr6:12299777	ENSG00000078401	0.0180781	0.912597	0.0131634	0.0180598
chr6:12301276	ENSG00000078401	0.0113088	0.889311	0.0146284	0.0248508
chr6:12301904	ENSG00000078401	0.0202074	0.889448	0.0141101	0.023083
chr6:12301905	ENSG00000078401	0.0200293	0.890344	0.0140253	0.0227726
chr6:12302297	ENSG00000078401	0.170909	0.910021	0.0140359	0.0239651
chr6:12302514	ENSG00000078401	0.021974	0.903624	0.0138737	0.0282644
chr6:12303562	ENSG00000078401	0.012302	0.89129	0.0138223	0.0284375
chr6:12304602	ENSG00000078401	0.0120075	0.888769	0.0134717	0.0276433
chr6:12304698	ENSG00000078401	0.0187943	0.908034	0.0118493	0.0202451
chr6:12304900	ENSG00000078401	0.011088	0.89717	0.012812	0.0243388
chr6:12306173	ENSG00000078401	0.0116204	0.891161	0.0133342	0.0260639
chr6:12306633	ENSG00000078401	0.0125182	0.913333	0.0147634	0.0253198
chr8:16985915	ENSG00000078579	0.0208054	0.886382	0.0128664	0.0140558
chr8:16986725	ENSG00000078579	0.0217558	0.902919	0.0141632	0.0256111
chr8:16987456	ENSG00000078579	0.021609	0.88107	0.0151963	0.0779217
chr8:16988663	ENSG00000078579	0.0258379	0.845325	0.0156095	0.0121267
chr8:16988840	ENSG00000078579	0.0253663	0.880758	0.0176793	0.0128773
chr8:16990248	ENSG00000078579	0.0208033	0.874137	0.0136762	0.0770867
chr8:16992128	ENSG00000078579	0.0206888	0.888373	0.0151322	0.0134036
chr8:16993348	ENSG00000078579	0.0181387	0.888449	0.0116895	0.0610865
chr8:16993897	ENSG00000078579	0.0282753	0.89426	0.0168605	0.0107947
chr8:16995854	ENSG00000078579	0.0206757	0.870951	0.0126749	0.0752628
chr8:16999748	ENSG00000078579	0.0230827	0.90852	0.0151022	0.0694258
chr8:17000420	ENSG00000078579	0.0226174	0.873163	0.0137694	0.0835142
chr8:17001620	ENSG00000078579	0.0326796	0.888878	0.0158872	0.0671917
chr8:17001958	ENSG00000078579	0.0545402	0.858933	0.0361836	0.164107
chr8:17002390	ENSG00000078579	0.0629853	0.89518	0.0280959	0.137837
chr8:17004577	ENSG00000078579	0.0239806	0.901239	0.0134944	0.0803615
chr8:17004806	ENSG00000078579	0.0254769	0.907288	0.0160521	0.0873057
chr8:17005326	ENSG00000078579	0.0262852	0.893568	0.0150085	0.0903825
chr8:17005653	ENSG00000078579	0.0267133	0.892482	0.0166209	0.0301497
chr8:17005709	ENSG00000078579	0.0226331	0.895953	0.0131926	0.0751314
chr8:17007236	ENSG00000078579	0.0233317	0.886977	0.0135057	0.0804001
chr8:17007421	ENSG00000078579	0.028712	0.910642	0.0137755	0.0666608
chr8:17007472	ENSG00000078579	0.028359	0.903863	0.0135512	0.0696526
chr8:17008831	ENSG00000078579	0.0213633	0.886142	0.0132873	0.0275102
chr8:17010455	ENSG00000078579	0.0215479	0.875031	0.0123133	0.0852804
chr8:42381629	ENSG00000078668	0.0166055	0.892554	0.0126481	0.023195
chr8:42382494	ENSG00000078668	0.0148169	0.876466	0.0112529	0.0267725
chr8:42382695	ENSG00000078668	0.0132853	0.858288	0.0103535	0.0346178
chr8:42384327	ENSG00000078668	0.0120939	0.875985	0.00957595	0.0289859
chr8:42388025	ENSG00000078668	0.0244034	0.884985	0.015492	0.029536
chr8:42388611	ENSG00000078668	0.0138533	0.891758	0.0108435	0.0272631
chr8:42394316	ENSG00000078668	0.00888866	0.800413	0.0104046	0.0194236
chr8:42402620	ENSG00000078668	0.0267859	0.841334	0.019205	0.0226373
chr8:42405804	ENSG00000078668	0.0265691	0.851859	0.0194235	0.0332053
chr8:42407688	ENSG00000078668	0.0188389	0.90776	0.0882652	0.0194017
chr8:42408211	ENSG00000078668	0.0105531	0.886785	0.0100895	0.0213721
chr8:42410619	ENSG00000078668	0.0115513	0.869693	0.0108281	0.0250231
chr8:42413185	ENSG00000078668	0.0143745	0.905634	0.0123202	0.0208884
chr8:42415228	ENSG00000078668	0.0089547	0.888643	0.00868237	0.0232403
chr8:17926410	ENSG00000078674	0.282452	0.00694711	0.832914	0.0255219
chr8:18011752	ENSG00000078674	0.299045	0.00143429	0.84886	0.0328451
chr8:18014821	ENSG00000078674	0.361962	0.000135983	0.959299	0.132814
chr7:43917024	ENSG00000078967	0.10225	0.861491	0.0111911	0.0205387
chr7:43918649	ENSG00000078967	0.0127207	0.876566	0.0102346	0.0174162
chr7:43921678	ENSG00000078967	0.332512	0.872292	0.0148244	0.0268468
chr7:43923879	ENSG00000078967	0.0118174	0.916082	0.0149093	0.0186678
chr7:43926405	ENSG00000078967	0.39563	0.86395	0.0174395	0.0277845
chr7:43955959	ENSG00000078967	0.0255394	0.831194	0.019141	0.0236584
chr7:43959380	ENSG00000078967	0.284968	0.843518	0.013974	0.0250396
chr7:43960054	ENSG00000078967	0.0175261	0.839437	0.0139383	0.0252138
chr7:43961804	ENSG00000078967	0.0137178	0.889766	0.0162722	0.0287741
chr18:207939	ENSG00000079134	0.0120623	0.818503	0.00873376	0.0159524
chr18:209239	ENSG00000079134	0.0141821	0.800729	0.00973006	0.020011
chr18:268132	ENSG00000079134	0.0371163	0.847057	0.0160763	0.022287
chr18:271702	ENSG00000079134	0.0221535	0.806879	0.0122508	0.0247608
chr18:273898	ENSG00000079134	0.0143044	0.813693	0.00933465	0.0185626
chr1:46568441	ENSG00000079277	0.990272	0.974506	0.919698	0.989411
chr19:42535174	ENSG00000079385	0.0156674	0.802002	0.0120969	0.0231823
chr19:42557857	ENSG00000079385	0.0206753	0.801052	0.0147179	0.0217405
chr19:42426599	ENSG00000079435	0.867639	0.0914207	0.0387867	0.354141
chr4:73476975	ENSG00000079557	0.0230048	0.87053	0.0131857	0.0137293
chr4:73477414	ENSG00000079557	0.0229397	0.870827	0.0128975	0.0137085
chr4:73482093	ENSG00000079557	0.019273	0.856017	0.0116043	0.0118783
chr4:73483328	ENSG00000079557	0.0199479	0.85346	0.0119293	0.0124096
chr4:73485872	ENSG00000079557	0.0223161	0.0518819	0.0238896	0.933792
chr4:73485886	ENSG00000079557	0.0223461	0.00478701	0.0237237	0.933808
chr4:73487063	ENSG00000079557	0.016483	0.0689574	0.0191379	0.895815
chr4:73488690	ENSG00000079557	0.36696	0.0117925	0.0377739	0.971133
chr4:73495371	ENSG00000079557	0.0237197	0.0547363	0.0325233	0.925377
chr4:73495424	ENSG00000079557	0.0190046	0.070072	0.0293274	0.901111
chr4:73500046	ENSG00000079557	0.373144	0.0813579	0.0495796	0.97625
chr4:73508636	ENSG00000079557	0.0169013	0.872681	0.0134848	0.0119659
chr4:73509873	ENSG00000079557	0.015844	0.86906	0.0107196	0.0114855
chr1:63593829	ENSG00000079739	0.0728104	0.818558	0.0279951	0.0161341
chr22:50761550	ENSG00000079974	0.0199414	0.863381	0.015105	0.0253708
chr22:50762515	ENSG00000079974	0.0108419	0.876964	0.0103454	0.0246215
chr22:50763042	ENSG00000079974	0.0099223	0.883754	0.00965592	0.0220211
chr22:50767274	ENSG00000079974	0.0109518	0.878026	0.0102095	0.0242508
chr22:50768571	ENSG00000079974	0.0153064	0.830156	0.0207922	0.0239357
chr22:50792245	ENSG00000079974	0.0160201	0.875447	0.0120743	0.023662
chr6:73409242	ENSG00000080007	0.30492	0.822292	0.0748083	0.0321751
chr6:73415019	ENSG00000080007	0.160902	0.847447	0.015389	0.0248218
chr6:73419515	ENSG00000080007	0.144471	0.881347	0.0147243	0.0239706
chr6:73424016	ENSG00000080007	0.0160344	0.871874	0.0121106	0.0253053
chr3:97864507	ENSG00000080200	0.887609	0.0241738	0.0347004	0.276212
chr12:71747062	ENSG00000080371	0.0124729	0.836549	0.0140662	0.024543
chr12:71747929	ENSG00000080371	0.0171826	0.832223	0.0117906	0.0259983
chr12:71751558	ENSG00000080371	0.0121902	0.843563	0.0144425	0.0306425
chr13:46053667	ENSG00000080618	0.03108	0.0176092	0.0355128	0.947092
chr13:46053798	ENSG00000080618	0.351638	0.0404229	0.364399	0.958374
chr13:46055770	ENSG00000080618	0.0148777	0.0334522	0.0216755	0.891432
chr13:46064686	ENSG00000080618	0.0217704	0.0189245	0.0278739	0.925578
chr3:98511844	ENSG00000080822	0.0118364	0.833386	0.0107829	0.0244266
chr3:98523706	ENSG00000080822	0.0137016	0.88577	0.0107966	0.0298707
chr3:98530473	ENSG00000080822	0.00891609	0.8696	0.00835744	0.0246106
chr18:2565278	ENSG00000080986	0.257129	0.902851	0.015587	0.0134918
chr1:113812409	ENSG00000081019	0.954559	0.048588	0.0126475	0.948819
chr1:113817285	ENSG00000081019	0.02064	0.846695	0.0142633	0.0274736
chr4:74096961	ENSG00000081041	0.0108427	0.848498	0.0108542	0.0144755
chr4:74100448	ENSG00000081041	0.0252154	0.913923	0.0157667	0.0267875
chr14:67660591	ENSG00000081181	0.00821533	0.832323	0.0107652	0.0227666
chr2:196172699	ENSG00000081320	0.0157563	0.820579	0.0118561	0.0133704
chr2:196172700	ENSG00000081320	0.016523	0.813186	0.0122472	0.0143908
chr9:96745869	ENSG00000081386	0.0159914	0.834569	0.0111249	0.024815
chr9:96746044	ENSG00000081386	0.0147029	0.853286	0.0111949	0.0216414
chr9:96748582	ENSG00000081386	0.0150443	0.863563	0.0113281	0.0213922
chr9:96751222	ENSG00000081386	0.0189624	0.838253	0.0138515	0.0248934
chr9:96764177	ENSG00000081386	0.0265478	0.804179	0.0194145	0.0253999
chr9:96778358	ENSG00000081386	0.0479053	0.900076	0.0180652	0.00723476
chr19:19776594	ENSG00000081665	0.0268801	0.804709	0.0127559	0.02465
chr19:19776813	ENSG00000081665	0.0269573	0.805628	0.0127757	0.0246677
chr19:19780155	ENSG00000081665	0.0141345	0.821419	0.0087778	0.0193487
chr19:19782583	ENSG00000081665	0.0168018	0.829196	0.00946246	0.0242521
chr19:19784040	ENSG00000081665	0.00986442	0.837148	0.00958102	0.0237997
chr19:19784558	ENSG00000081665	0.0182852	0.807865	0.0111267	0.0231655
chr19:19788730	ENSG00000081665	0.0171179	0.805878	0.0161924	0.0201583
chr19:19794790	ENSG00000081665	0.563877	0.954142	0.0581644	0.184687
chr19:19795769	ENSG00000081665	0.0267506	0.801621	0.0152718	0.00908986
chr19:19800187	ENSG00000081665	0.0186509	0.812779	0.0110469	0.0159663
chr19:19801092	ENSG00000081665	0.0125322	0.816848	0.0112636	0.0223165
chr19:19808040	ENSG00000081665	0.0163583	0.809645	0.0132918	0.0214642
chr19:19815053	ENSG00000081665	0.0095525	0.850957	0.0100975	0.0160338
chr19:19824249	ENSG00000081665	0.021995	0.830898	0.0111654	0.0239687
chr19:19825333	ENSG00000081665	0.0217735	0.827897	0.0111331	0.0238441
chr19:19829102	ENSG00000081665	0.0147376	0.831008	0.0089173	0.0191749
chr19:19830242	ENSG00000081665	0.0152342	0.805637	0.009008	0.0211827
chr19:19831344	ENSG00000081665	0.00819983	0.816087	0.00768682	0.0229935
chr1:227724069	ENSG00000081692	0.0246538	0.930428	0.0127566	0.0142283
chr1:227724214	ENSG00000081692	0.0105202	0.907395	0.0135282	0.0250345
chr1:227727623	ENSG00000081692	0.0273292	0.859847	0.0167087	0.0248981
chr1:227730180	ENSG00000081692	0.0149063	0.885505	0.0176151	0.0235485
chr1:227730719	ENSG00000081692	0.0208292	0.896924	0.0315245	0.0251513
chr1:227735345	ENSG00000081692	0.06999	0.905614	0.0262897	0.03073
chr1:227736735	ENSG00000081692	0.0323195	0.89341	0.0173478	0.0252322
chr1:227737108	ENSG00000081692	0.0225487	0.889074	0.019089	0.0154181
chr1:227738056	ENSG00000081692	0.0261343	0.896111	0.0149376	0.0273236
chr1:227738057	ENSG00000081692	0.026134	0.896108	0.0149375	0.0273235
chr1:227738065	ENSG00000081692	0.0181319	0.926466	0.0116447	0.0155932
chr1:227740739	ENSG00000081692	0.169589	0.889667	0.0169127	0.0241024
chr1:227745206	ENSG00000081692	0.0117813	0.862731	0.0129794	0.0217407
chr5:141922812	ENSG00000081791	0.200719	0.874894	0.0178345	0.028199
chr5:141924611	ENSG00000081791	0.941613	0.0851901	0.0376074	0.32413
chr5:141928149	ENSG00000081791	0.91007	0.117608	0.330567	0.262865
chr5:141929587	ENSG00000081791	0.941582	0.0105887	0.0393022	0.341512
chr5:141947329	ENSG00000081791	0.0211351	0.855763	0.0145109	0.0252942
chr5:34050422	ENSG00000082196	0.00890822	0.873043	0.00815092	0.0236787
chr18:50924157	ENSG00000082212	0.930688	0.0440645	0.051204	0.267768
chr17:48039640	ENSG00000082641	0.244836	0.891865	0.00797846	0.0199726
chr17:48040218	ENSG00000082641	0.254033	0.89052	0.00825955	0.021139
chr16:23629985	ENSG00000083093	0.900225	0.0550745	0.0493861	0.180034
chr17:3689617	ENSG00000083454	0.974182	0.0626764	0.365185	0.463472
chr17:3723740	ENSG00000083457	0.940044	0.048351	0.521475	0.102776
chr5:41749569	ENSG00000083720	0.923435	0.000941665	0.0217714	0.257824
chr19:58476506	ENSG00000083838	0.168399	0.173046	0.811978	0.0852384
chr19:58379920	ENSG00000083845	0.0112638	0.881417	0.00949975	0.0208026
chr19:58381528	ENSG00000083845	0.0179183	0.875225	0.0127679	0.0283987
chr19:58383122	ENSG00000083845	0.0132165	0.902215	0.0103497	0.0250069
chr19:58386593	ENSG00000083845	0.0362789	0.909459	0.0181651	0.0287014
chr19:58388479	ENSG00000083845	0.0470778	0.0466926	0.983729	0.134928
chr19:58397090	ENSG00000083845	0.0114218	0.883037	0.0105516	0.025116
chr4:68320612	ENSG00000083896	0.0145476	0.815044	0.101235	0.0274131
chr4:68342711	ENSG00000083896	0.0131987	0.843073	0.0885146	0.0267342
chr3:87259144	ENSG00000083937	0.283315	0.863408	0.0100804	0.0246677
chr1:39740187	ENSG00000084072	0.928444	0.0591532	0.540166	0.31939
chr1:39743225	ENSG00000084072	0.627897	0.0172683	0.156913	0.990483
chr1:40281399	ENSG00000084073	0.918567	0.0636788	0.0367842	0.29267
chr12:95965248	ENSG00000084110	0.0106774	0.85892	0.00974622	0.0212098
chr12:95968187	ENSG00000084110	0.0108873	0.841271	0.00935254	0.0254955
chr12:95969319	ENSG00000084110	0.0110753	0.86988	0.0107554	0.023616
chr12:95970301	ENSG00000084110	0.0105125	0.856826	0.00909622	0.0233325
chr12:95983257	ENSG00000084110	0.0140733	0.823287	0.0115918	0.0202921
chr12:95987412	ENSG00000084110	0.0127074	0.839426	0.0107738	0.0172141
chr12:95993326	ENSG00000084110	0.0137455	0.835106	0.010611	0.0228134
chr12:95995325	ENSG00000084110	0.0158509	0.852659	0.0134489	0.0247712
chr12:95995497	ENSG00000084110	0.0241918	0.859664	0.0209723	0.0238289
chr12:95996433	ENSG00000084110	0.0204486	0.897624	0.0118369	0.0309177
chr12:95997475	ENSG00000084110	0.021265	0.89957	0.0135291	0.023342
chr12:95997600	ENSG00000084110	0.0218983	0.897772	0.0165947	0.0294031
chr11:67576455	ENSG00000084207	0.0199654	0.901419	0.0128261	0.012556
chr11:67576725	ENSG00000084207	0.0179585	0.895511	0.0175555	0.0115054
chr11:67579882	ENSG00000084207	0.0324259	0.881948	0.0177245	0.0150603
chr11:67581454	ENSG00000084207	0.530323	0.922261	0.0243791	0.0966799
chr11:67583802	ENSG00000084207	0.0642191	0.918243	0.0267331	0.0156278
chr11:67586206	ENSG00000084207	0.0308769	0.0458653	0.0500754	0.906441
chr11:130070016	ENSG00000084234	0.933947	0.117178	0.999429	0.124611
chr11:130101478	ENSG00000084234	0.271646	0.0111493	0.850401	0.0190591
chr11:130109903	ENSG00000084234	0.260159	0.00823705	0.80455	0.0193279
chr11:130121745	ENSG00000084234	0.0204312	0.0260355	0.978454	0.110236
chr11:130137282	ENSG00000084234	0.0108343	0.0163625	0.840218	0.0767935
chr11:130143740	ENSG00000084234	0.0129262	0.0122293	0.804117	0.0245507
chr12:14786292	ENSG00000084463	0.0121339	0.865729	0.016698	0.0247845
chr12:14792115	ENSG00000084463	0.0186362	0.86141	0.0148179	0.0203217
chr12:14798485	ENSG00000084463	0.0196663	0.840594	0.0157779	0.0207245
chr12:14801925	ENSG00000084463	0.045355	0.841912	0.0237329	0.0264283
chr2:21005611	ENSG00000084674	0.0192558	0.0424676	0.0221952	0.925611
chr2:21007000	ENSG00000084674	0.0181551	0.0388857	0.0222344	0.911389
chr2:21015495	ENSG00000084674	0.0159656	0.0428444	0.0224666	0.882781
chr2:21015496	ENSG00000084674	0.0214533	0.029123	0.0271362	0.928044
chr2:21016551	ENSG00000084674	0.0231311	0.0229914	0.0283786	0.925942
chr2:21032363	ENSG00000084674	0.0173282	0.0374169	0.0234352	0.900909
chr2:21032367	ENSG00000084674	0.0231041	0.0279695	0.0283609	0.934473
chr2:21032410	ENSG00000084674	0.0152149	0.0421456	0.0212518	0.880512
chr2:21035651	ENSG00000084674	0.0148629	0.0468676	0.0217723	0.875114
chr11:33700845	ENSG00000085063	0.0236052	0.0308488	0.815538	0.732635
chr11:33722392	ENSG00000085063	0.0285144	0.0550372	0.87334	0.727989
chrX:130028634	ENSG00000085185	0.000919012	0.00063365	0.960451	0.15535
chr9:134896321	ENSG00000085265	0.0165715	0.903691	0.0114897	0.010938
chr9:134896855	ENSG00000085265	0.0181026	0.893639	0.0132252	0.0138427
chr9:134909402	ENSG00000085265	0.0180469	0.928386	0.0212932	0.0409725
chr9:134909913	ENSG00000085265	0.0269723	0.0453842	0.0270656	0.936917
chr9:134909977	ENSG00000085265	0.0185215	0.0669351	0.0209952	0.889495
chr9:134910763	ENSG00000085265	0.0227274	0.887278	0.0164383	0.66912
chr9:134911676	ENSG00000085265	0.0183742	0.877972	0.0138179	0.0788628
chr9:134913035	ENSG00000085265	0.0239836	0.0677936	0.0256993	0.929069
chr9:134916414	ENSG00000085265	0.94907	0.0847862	0.0599495	0.240181
chr9:134917935	ENSG00000085265	0.383367	0.907725	0.0167533	0.0114725
chr3:169765305	ENSG00000085274	0.423535	0.900376	0.0162399	0.022879
chr3:169766207	ENSG00000085274	0.129005	0.897996	0.0808454	0.0244052
chr3:169777520	ENSG00000085274	0.319479	0.822986	0.00953522	0.01341
chr3:169778912	ENSG00000085274	0.0160728	0.886329	0.0206153	0.0270567
chr3:169788535	ENSG00000085274	0.0230957	0.872609	0.0194717	0.0269647
chr3:169791470	ENSG00000085274	0.0149705	0.893715	0.0124798	0.017813
chr3:169796932	ENSG00000085274	0.0158406	0.878006	0.00857487	0.0231177
chr3:169797662	ENSG00000085274	0.00884395	0.867284	0.00813715	0.0232216
chr1:111410263	ENSG00000085465	0.0194564	0.879252	0.0146296	0.0254475
chr7:87550799	ENSG00000085563	0.900899	0.00390702	0.0442384	0.535143
chr2:55241456	ENSG00000085760	0.010368	0.846257	0.00968111	0.0245262
chr2:55252255	ENSG00000085760	0.0133064	0.0415469	0.80831	0.0215378
chr8:38238155	ENSG00000085788	0.966941	0.0278559	0.0959171	0.447064
chr8:38285093	ENSG00000085788	0.0123336	0.802784	0.057861	0.0193257
chr1:46192148	ENSG00000085998	0.969736	0.0508006	0.0957609	0.502769
chr1:46274204	ENSG00000085999	0.963959	0.0592547	0.0923604	0.310294
chr11:49185828	ENSG00000086205	0.664273	0.0148004	0.185182	0.859938
chr7:6028949	ENSG00000086232	0.944152	0.0103894	0.0312026	0.283172
chr7:6040923	ENSG00000086232	0.90355	0.0945549	0.263198	0.220712
chr7:37839761	ENSG00000086288	0.0131637	0.817298	0.0102282	0.0225648
chr7:37843975	ENSG00000086288	0.0182655	0.847698	0.0126025	0.0234847
chr7:37844938	ENSG00000086288	0.170517	0.872979	0.0110394	0.0165702
chr7:37852363	ENSG00000086288	0.01413	0.8099	0.0116833	0.0174676
chr7:37855443	ENSG00000086288	0.117419	0.803792	0.0124958	0.0196646
chr7:37859843	ENSG00000086288	0.108795	0.806583	0.0112573	0.0166183
chr7:37862025	ENSG00000086288	0.225544	0.862005	0.0555515	0.0233874
chr7:37881423	ENSG00000086288	0.159048	0.833289	0.0112546	0.011916
chr7:37887076	ENSG00000086288	0.311695	0.811266	0.0148826	0.0176077
chr7:37888840	ENSG00000086288	0.00837314	0.830179	0.0126604	0.017179
chr7:37890938	ENSG00000086288	0.27695	0.802542	0.014462	0.0228664
chr7:37901696	ENSG00000086288	0.0216193	0.822479	0.0172037	0.0239707
chr7:37902057	ENSG00000086288	0.0273062	0.835764	0.0178002	0.0234824
chr7:37902681	ENSG00000086288	0.148989	0.801784	0.0154526	0.0235707
chr7:37904494	ENSG00000086288	0.117971	0.821687	0.013093	0.0227122
chr7:37907192	ENSG00000086288	0.0118901	0.832269	0.0103025	0.0210599
chr16:357180	ENSG00000086504	0.0199944	0.897613	0.0149239	0.0232424
chr16:357217	ENSG00000086504	0.00864731	0.902097	0.00801388	0.0204973
chr16:357395	ENSG00000086504	0.0173898	0.900742	0.00880061	0.0228434
chr16:357703	ENSG00000086504	0.0158441	0.903348	0.0116975	0.0213435
chr16:357747	ENSG00000086504	0.0208723	0.89086	0.0117853	0.0241712
chr16:357902	ENSG00000086504	0.0210181	0.899076	0.0135044	0.0274556
chr16:358240	ENSG00000086504	0.0207159	0.895172	0.012216	0.0248579
chr16:358432	ENSG00000086504	0.021351	0.894043	0.00884801	0.025757
chr16:359058	ENSG00000086504	0.0213255	0.895404	0.008813	0.0256453
chr16:359062	ENSG00000086504	0.020424	0.909663	0.0127892	0.0238649
chr16:359230	ENSG00000086504	0.306843	0.90964	0.0088928	0.0235302
chr16:359824	ENSG00000086504	0.022981	0.908902	0.0144742	0.0276073
chr16:360194	ENSG00000086504	0.0179638	0.91504	0.0110582	0.0192746
chr16:360212	ENSG00000086504	0.0117437	0.915281	0.00959373	0.0244968
chr16:361041	ENSG00000086504	0.0230142	0.903634	0.0759662	0.0247883
chr16:361430	ENSG00000086504	0.0320792	0.882013	0.093842	0.0285853
chr16:361476	ENSG00000086504	0.0408825	0.852953	0.1094	0.0414954
chr16:362094	ENSG00000086504	0.0148537	0.874671	0.0126068	0.026055
chr16:362133	ENSG00000086504	0.0198978	0.91048	0.0140366	0.0218684
chr16:362152	ENSG00000086504	0.0202181	0.893257	0.0132852	0.0244319
chr16:362429	ENSG00000086504	0.407678	0.91531	0.0126175	0.019578
chr16:362443	ENSG00000086504	0.0216544	0.885508	0.015399	0.0191702
chr16:362676	ENSG00000086504	0.0148023	0.877603	0.0125638	0.0256685
chr16:362961	ENSG00000086504	0.0282603	0.866877	0.0178698	0.0276145
chr16:363025	ENSG00000086504	0.028285	0.877601	0.0129018	0.0261132
chr16:363200	ENSG00000086504	0.0119022	0.900341	0.0106962	0.0181648
chr16:363614	ENSG00000086504	0.0152307	0.871025	0.0118097	0.0248867
chr16:363717	ENSG00000086504	0.0218031	0.899754	0.0158608	0.0179629
chr16:363759	ENSG00000086504	0.0151537	0.864968	0.012315	0.0255738
chr16:363807	ENSG00000086504	0.027159	0.870764	0.016588	0.0248102
chr16:363897	ENSG00000086504	0.0265198	0.880447	0.0929891	0.0216494
chr16:365218	ENSG00000086504	0.0237923	0.891445	0.0109051	0.0264644
chr16:365305	ENSG00000086504	0.0213771	0.89608	0.0146991	0.024846
chr16:365806	ENSG00000086504	0.021222	0.918578	0.0168109	0.0229147
chr16:366536	ENSG00000086504	0.0282762	0.890864	0.0127909	0.0248145
chr16:367071	ENSG00000086504	0.0213599	0.902776	0.0151234	0.0199903
chr16:367140	ENSG00000086504	0.0151176	0.890098	0.0136872	0.0286934
chr16:367267	ENSG00000086504	0.0129308	0.902859	0.0117141	0.0221472
chr16:367415	ENSG00000086504	0.0278037	0.895642	0.0251141	0.0249349
chr16:367449	ENSG00000086504	0.0169598	0.907925	0.161167	0.0253956
chr16:367961	ENSG00000086504	0.00947606	0.848125	0.0106278	0.0170963
chr16:368137	ENSG00000086504	0.0223012	0.841292	0.102812	0.0226344
chr16:368662	ENSG00000086504	0.0172036	0.875058	0.0173957	0.0353154
chr16:369308	ENSG00000086504	0.0232454	0.865907	0.133825	0.0236707
chr16:370700	ENSG00000086504	0.0308033	0.898693	0.0179585	0.0221173
chr16:370706	ENSG00000086504	0.0369903	0.881201	0.105397	0.0244049
chr16:371112	ENSG00000086504	0.559782	0.934698	0.0235582	0.0216802
chr16:371864	ENSG00000086504	0.0313631	0.898853	0.018018	0.0265278
chr16:373400	ENSG00000086504	0.0235112	0.912511	0.013153	0.0223416
chr16:373405	ENSG00000086504	0.0185116	0.937001	0.0682727	0.0144323
chr16:373534	ENSG00000086504	0.0216048	0.92479	0.0141528	0.0222649
chr16:374340	ENSG00000086504	0.0318058	0.891587	0.0119795	0.026506
chr16:374972	ENSG00000086504	0.0262614	0.906204	0.0854622	0.0254423
chr16:375286	ENSG00000086504	0.0259034	0.894962	0.0158953	0.03001
chr16:376066	ENSG00000086504	0.0134392	0.90566	0.0101652	0.025728
chr16:376198	ENSG00000086504	0.377746	0.898999	0.0114388	0.0314045
chr16:376199	ENSG00000086504	0.349953	0.909319	0.0105344	0.0262289
chr16:376536	ENSG00000086504	0.0172081	0.910818	0.066794	0.0192761
chr16:376967	ENSG00000086504	0.0163064	0.913879	0.0645724	0.0178796
chr16:377219	ENSG00000086504	0.0167232	0.910989	0.065655	0.0186617
chr16:377697	ENSG00000086504	0.0169284	0.904232	0.0118173	0.0222641
chr16:377772	ENSG00000086504	0.0188366	0.894136	0.0134481	0.0260759
chr16:378914	ENSG00000086504	0.0179143	0.894515	0.0123077	0.0247659
chr16:378993	ENSG00000086504	0.129009	0.900939	0.00900125	0.0242141
chr16:379315	ENSG00000086504	0.0229621	0.883074	0.0153071	0.0259903
chr16:379364	ENSG00000086504	0.0246988	0.863994	0.0146551	0.0275106
chr16:379610	ENSG00000086504	0.0119135	0.882422	0.00944063	0.0218329
chr16:380599	ENSG00000086504	0.0125953	0.875265	0.00987118	0.0236839
chr16:380655	ENSG00000086504	0.331154	0.915015	0.0902244	0.018995
chr16:381135	ENSG00000086504	0.0247478	0.865981	0.0849427	0.0252752
chr12:123579522	ENSG00000086598	0.0177397	0.877197	0.012107	0.0248098
chr12:123580292	ENSG00000086598	0.0174364	0.882089	0.0177328	0.0277173
chr12:123582524	ENSG00000086598	0.043622	0.905469	0.021657	0.0288553
chr12:123582933	ENSG00000086598	0.017921	0.876273	0.0184187	0.0295884
chr12:123583458	ENSG00000086598	0.0326272	0.890417	0.0182423	0.028096
chr12:123583917	ENSG00000086598	0.0331453	0.891187	0.0184443	0.0284579
chr12:123594029	ENSG00000086598	0.0123961	0.809226	0.0187101	0.024159
chr12:123596541	ENSG00000086598	0.0176635	0.821506	0.0142335	0.0221859
chr12:123599370	ENSG00000086598	0.0205466	0.883889	0.0147706	0.025874
chr12:123602030	ENSG00000086598	0.0378547	0.882979	0.0207138	0.027933
chr11:113760764	ENSG00000086827	0.00793153	0.848617	0.0122028	0.0161437
chr11:113770930	ENSG00000086827	0.00802204	0.83738	0.0119172	0.0171757
chr19:50448165	ENSG00000086967	0.0145054	0.862978	0.0111497	0.0179331
chr19:50471974	ENSG00000086967	0.0146625	0.888147	0.00946476	0.00961759
chr19:48864156	ENSG00000087074	0.294276	0.898249	0.0132197	0.0262063
chr19:48868194	ENSG00000087074	0.0176065	0.916688	0.0188372	0.0235765
chr19:48872838	ENSG00000087074	0.475028	0.903819	0.0224316	0.0268234
chr19:48874061	ENSG00000087074	0.0188838	0.931312	0.0286918	0.0264181
chr19:48880051	ENSG00000087074	0.0110762	0.905477	0.0145653	0.0221015
chr19:48803679	ENSG00000087076	0.0158491	0.85208	0.0116696	0.0237735
chr19:48803774	ENSG00000087076	0.0161784	0.859557	0.0119854	0.0232627
chr19:48805259	ENSG00000087076	0.0085589	0.855404	0.0112364	0.0230609
chr19:48805347	ENSG00000087076	0.0102407	0.896836	0.0094815	0.0144129
chr19:48805351	ENSG00000087076	0.0166824	0.846173	0.0115472	0.0246888
chr19:48807206	ENSG00000087076	0.0271953	0.877848	0.0162372	0.0241861
chr19:48811699	ENSG00000087076	0.0137771	0.834065	0.0163204	0.0249984
chr19:48812521	ENSG00000087076	0.325445	0.869657	0.0172872	0.02134
chr19:48813414	ENSG00000087076	0.0240172	0.819439	0.0163813	0.0275939
chr19:48815852	ENSG00000087076	0.033089	0.830423	0.019376	0.0297789
chr19:48816092	ENSG00000087076	0.0484601	0.850532	0.0213594	0.0296637
chr19:48816376	ENSG00000087076	0.0336783	0.834351	0.0186865	0.0273534
chr19:48825012	ENSG00000087076	0.0186757	0.856558	0.0132999	0.0245147
chr19:48826380	ENSG00000087076	0.0203883	0.852828	0.0139294	0.0243333
chr19:48826891	ENSG00000087076	0.0200864	0.84898	0.0143543	0.0205263
chr19:48827937	ENSG00000087076	0.147186	0.886443	0.0154947	0.0227538
chr19:48828068	ENSG00000087076	0.0107364	0.852199	0.0132278	0.0239799
chr19:48828183	ENSG00000087076	0.0203795	0.860028	0.0141678	0.0235293
chr19:48829878	ENSG00000087076	0.0201885	0.873937	0.0144242	0.0233401
chr19:48830068	ENSG00000087076	0.0108577	0.864055	0.0137035	0.024081
chr19:48833485	ENSG00000087076	0.0137913	0.83626	0.0158436	0.02532
chr19:48838946	ENSG00000087076	0.0174895	0.874484	0.0184957	0.0269133
chr19:48842459	ENSG00000087076	0.0216294	0.834101	0.0133408	0.0245602
chr19:48843761	ENSG00000087076	0.0117432	0.856558	0.0144013	0.0254972
chr7:100863736	ENSG00000087077	0.0201989	0.882291	0.0181336	0.0296365
chr7:100877583	ENSG00000087077	0.0111249	0.900024	0.0135299	0.0199397
chr7:100877874	ENSG00000087077	0.0115349	0.895534	0.0138713	0.0211698
chr19:48955649	ENSG00000087086	0.338895	0.884449	0.0154883	0.0262793
chr19:48956711	ENSG00000087086	0.280188	0.892718	0.0138254	0.0262732
chr19:48956887	ENSG00000087086	0.0117363	0.915417	0.0147233	0.0219616
chr19:48957109	ENSG00000087086	0.0182661	0.899838	0.0119254	0.0223664
chr19:48957555	ENSG00000087086	0.00942764	0.898008	0.0121336	0.0226519
chr19:48960601	ENSG00000087086	0.0150825	0.90685	0.0158026	0.0263443
chr19:48961409	ENSG00000087086	0.0129545	0.922064	0.0142567	0.0205565
chr19:48962192	ENSG00000087086	0.0308145	0.910326	0.0185356	0.02404
chr19:48962462	ENSG00000087086	0.0188982	0.917608	0.0193527	0.0250626
chr19:48964020	ENSG00000087086	0.0193912	0.901672	0.0184924	0.0261231
chr19:48964192	ENSG00000087086	0.0330449	0.907746	0.0189261	0.0283166
chr19:48965656	ENSG00000087086	0.0247465	0.884644	0.016099	0.0216918
chr19:48972255	ENSG00000087086	0.0100029	0.901588	0.0127338	0.0241077
chr19:48973646	ENSG00000087086	0.0187063	0.917594	0.0145657	0.0245418
chr19:48974070	ENSG00000087086	0.0150668	0.919064	0.0114625	0.0190921
chr19:48974103	ENSG00000087086	0.0183433	0.902593	0.0119555	0.0222185
chr19:48975940	ENSG00000087086	0.264969	0.913491	0.013275	0.0223051
chr19:48976341	ENSG00000087086	0.017841	0.893859	0.017573	0.0267946
chr7:100891943	ENSG00000087087	0.0275439	0.90402	0.113276	0.0210504
chr19:48944940	ENSG00000087088	0.013277	0.895912	0.0114551	0.022865
chr19:48944970	ENSG00000087088	0.0095231	0.886314	0.00830984	0.0230403
chr19:48945306	ENSG00000087088	0.00952408	0.889071	0.00889932	0.0223295
chr19:48949501	ENSG00000087088	0.0103195	0.895979	0.00870227	0.0241314
chr19:48951957	ENSG00000087088	0.0142615	0.903925	0.0108364	0.0258444
chr19:48952659	ENSG00000087088	0.181271	0.911938	0.0106064	0.0260562
chr19:48954460	ENSG00000087088	0.218549	0.894991	0.0194578	0.0292194
chr19:48954553	ENSG00000087088	0.0261234	0.920893	0.0156432	0.029726
chr19:48954771	ENSG00000087088	0.300819	0.918555	0.0153655	0.0297385
chr19:48955836	ENSG00000087088	0.0416339	0.812789	0.0717922	0.0362154
chr19:48956887	ENSG00000087088	0.168304	0.829847	0.0146421	0.0186394
chr19:48958085	ENSG00000087088	0.325328	0.859623	0.135488	0.0105131
chr19:48959774	ENSG00000087088	0.1712	0.831093	0.120284	0.0188779
chr19:48961807	ENSG00000087088	0.0165096	0.875358	0.0131611	0.0285185
chr19:48962462	ENSG00000087088	0.0155835	0.902215	0.0131884	0.0225643
chr19:48964343	ENSG00000087088	0.0156546	0.86917	0.0123311	0.0256707
chr19:48967598	ENSG00000087088	0.01611	0.913842	0.0116221	0.0227692
chr19:48969067	ENSG00000087088	0.0100994	0.889647	0.00866836	0.02435
chr19:48971623	ENSG00000087088	0.169881	0.875426	0.0109563	0.0261573
chr4:68447498	ENSG00000087128	0.0344074	0.861162	0.0176683	0.0230948
chr4:68447856	ENSG00000087128	0.0147822	0.81828	0.0110883	0.0216343
chr4:68448083	ENSG00000087128	0.0184584	0.812409	0.0125611	0.0228972
chr4:68452344	ENSG00000087128	0.0163959	0.803292	0.00989988	0.0135102
chr4:68452893	ENSG00000087128	0.0201298	0.82996	0.0153802	0.0210853
chr4:68455463	ENSG00000087128	0.0160179	0.803074	0.0117797	0.0247622
chr4:68456067	ENSG00000087128	0.0121588	0.818484	0.0150182	0.0219247
chr4:68457294	ENSG00000087128	0.0191887	0.822551	0.0130542	0.0232444
chr4:68485106	ENSG00000087128	0.0147497	0.810558	0.011493	0.0226568
chr4:68485815	ENSG00000087128	0.0171639	0.81093	0.0123575	0.0219976
chr4:68505187	ENSG00000087128	0.0192174	0.811562	0.0131937	0.0206823
chr17:44193152	ENSG00000087152	0.0178177	0.858791	0.0153279	0.0283292
chr16:56953448	ENSG00000087237	0.145179	0.872809	0.0116173	0.0222615
chr16:56960511	ENSG00000087237	0.201487	0.878535	0.0155997	0.0220082
chr16:56974288	ENSG00000087237	0.0190867	0.879286	0.0241267	0.0221612
chr16:56975334	ENSG00000087237	0.0138566	0.862136	0.016677	0.0211374
chr16:56976210	ENSG00000087237	0.209906	0.839454	0.0178105	0.0238125
chr16:56976565	ENSG00000087237	0.213328	0.844932	0.0177753	0.024625
chr16:56980495	ENSG00000087237	0.194213	0.8101	0.016915	0.0249152
chr16:56992402	ENSG00000087237	0.0115306	0.832276	0.0143382	0.026295
chr16:56993121	ENSG00000087237	0.017324	0.884393	0.0122409	0.0141381
chr16:55429293	ENSG00000087245	0.0162349	0.00833574	0.0134347	0.802948
chr16:55484158	ENSG00000087245	0.0173056	0.00118357	0.0218677	0.940607
chr16:55488653	ENSG00000087245	0.0192316	0.0107848	0.0236916	0.937582
chr16:55489725	ENSG00000087245	0.342289	0.0115655	0.0481406	0.984941
chr16:55502811	ENSG00000087245	0.0225675	0.0123458	0.0250016	0.932429
chr4:2963154	ENSG00000087269	0.961951	0.0261633	0.0463534	0.239418
chr14:52536755	ENSG00000087301	0.89826	0.00947303	0.0434526	0.381977
chr14:52009489	ENSG00000087302	0.0195079	0.054104	0.809646	0.0216458
chr14:52015204	ENSG00000087303	0.0392665	0.0236409	0.0498926	0.950125
chr14:52027279	ENSG00000087303	0.0237076	0.0202772	0.0286865	0.916507
chr14:52029681	ENSG00000087303	0.168245	0.0392556	0.0376061	0.908822
chr12:29340107	ENSG00000087502	0.00944618	0.854794	0.0141952	0.0190411
chr12:29368852	ENSG00000087502	0.0108658	0.819383	0.014109	0.0221464
chr12:29376966	ENSG00000087502	0.00938103	0.849477	0.0119278	0.0205481
chr17:62444898	ENSG00000087995	0.960317	0.0605509	0.104921	0.476886
chr19:55004724	ENSG00000088053	0.0284742	0.915151	0.0744737	0.549086
chr19:55007164	ENSG00000088053	0.0114142	0.84737	0.00965939	0.0131017
chr19:55008781	ENSG00000088053	0.330925	0.846174	0.0169994	0.0128558
chr19:55008880	ENSG00000088053	0.3387	0.827284	0.0697505	0.0136163
chr19:55009151	ENSG00000088053	0.0129367	0.834325	0.0111427	0.0130129
chr19:55009965	ENSG00000088053	0.0249032	0.864875	0.0991965	0.0750243
chr19:55010726	ENSG00000088053	0.0226401	0.864551	0.0177551	0.693772
chr19:55014192	ENSG00000088053	0.975356	0.133068	0.105012	0.195299
chr19:55014759	ENSG00000088053	0.043554	0.893515	0.050196	0.0643857
chr19:55017139	ENSG00000088053	0.0146613	0.819974	0.0129974	0.00997304
chr19:55018851	ENSG00000088053	0.014074	0.871088	0.0110147	0.710106
chr19:55021130	ENSG00000088053	0.0222123	0.870345	0.0775833	0.0106984
chr19:55026460	ENSG00000088053	0.0113718	0.851332	0.0105658	0.0125222
chr19:55027825	ENSG00000088053	0.386613	0.853127	0.104812	0.0207692
chr19:55029436	ENSG00000088053	0.0248101	0.0455075	0.812722	0.0125049
chr19:55030069	ENSG00000088053	0.0183424	0.868672	0.0130836	0.0127757
chr19:55031644	ENSG00000088053	0.0175956	0.861475	0.0125681	0.0118552
chr19:55031758	ENSG00000088053	0.0277517	0.892807	0.0145542	0.00912894
chr19:55032157	ENSG00000088053	0.0188268	0.910067	0.120791	0.899974
chr19:55032292	ENSG00000088053	0.0199652	0.078007	0.0205987	0.9099
chr19:55032382	ENSG00000088053	0.0410791	0.0629331	0.0300405	0.925197
chr19:55035510	ENSG00000088053	0.0251609	0.868163	0.0156193	0.0144366
chr19:55036231	ENSG00000088053	0.0151204	0.851784	0.080679	0.0128461
chr19:55037885	ENSG00000088053	0.0133071	0.838612	0.0896746	0.0126587
chr19:55038631	ENSG00000088053	0.0390218	0.901654	0.121044	0.0157124
chr19:55041181	ENSG00000088053	0.0210346	0.880798	0.0880643	0.0144745
chr2:117810779	ENSG00000088205	0.0225161	0.895245	0.0129377	0.0221924
chr2:117816854	ENSG00000088205	0.0176197	0.811857	0.0147391	0.0221477
chr2:117824703	ENSG00000088205	0.0677869	0.810038	0.299946	0.262946
chr2:117832156	ENSG00000088205	0.029136	0.866784	0.0253987	0.027142
chr2:117835033	ENSG00000088205	0.0113597	0.858279	0.0104464	0.0257558
chr2:117838761	ENSG00000088205	0.0186126	0.873185	0.0119513	0.0260222
chr2:117841432	ENSG00000088205	0.0219127	0.839857	0.0806532	0.0254984
chr2:117842159	ENSG00000088205	0.0262416	0.850854	0.0124439	0.016782
chr20:31738894	ENSG00000088325	0.022281	0.811822	0.0129897	0.0214944
chr13:98794714	ENSG00000088387	0.837657	0.000931194	0.293026	0.761628
chr13:94583175	ENSG00000088451	0.973989	0.0953205	0.120549	0.410975
chr20:6000627	ENSG00000088766	0.262831	0.864978	0.00870612	0.0237406
chr20:6044183	ENSG00000088766	0.0195646	0.841822	0.0150294	0.020945
chr20:1453062	ENSG00000088833	0.0360194	0.0254427	0.0572567	0.950028
chr20:2791567	ENSG00000088882	0.0196064	0.893965	0.0145909	0.0225514
chr20:2809724	ENSG00000088882	0.139023	0.898002	0.0129163	0.0239478
chr20:3837847	ENSG00000088888	0.0133282	0.878986	0.00988931	0.020176
chr20:3838236	ENSG00000088888	0.0104506	0.848232	0.00819319	0.0250463
chr20:3844786	ENSG00000088888	0.0129727	0.863817	0.0098244	0.0270043
chr20:3844845	ENSG00000088888	0.362932	0.90568	0.0993937	0.016697
chr20:3847956	ENSG00000088888	0.0129388	0.82892	0.0106385	0.0237701
chr20:3849354	ENSG00000088888	0.010645	0.839489	0.00877011	0.0235559
chr20:3849619	ENSG00000088888	0.0101324	0.847717	0.00849961	0.0216896
chr20:3850322	ENSG00000088888	0.0110345	0.892138	0.0801653	0.0190735
chr20:3854276	ENSG00000088888	0.0128619	0.824411	0.01001	0.0221491
chr20:3854740	ENSG00000088888	0.980861	0.504276	0.952949	0.886786
chr20:3855661	ENSG00000088888	0.0119743	0.834439	0.00954581	0.0199076
chr20:3856105	ENSG00000088888	0.0104865	0.841135	0.00875044	0.0231356
chr20:3857050	ENSG00000088888	0.0119561	0.875319	0.0109536	0.023446
chr20:3858147	ENSG00000088888	0.00987551	0.842368	0.00834922	0.0218823
chr20:3862368	ENSG00000088888	0.293983	0.9013	0.118542	0.0910685
chr20:3863905	ENSG00000088888	0.286034	0.846432	0.00894662	0.0234116
chr20:3163351	ENSG00000088899	0.02049	0.891851	0.014864	0.0252131
chr20:3170515	ENSG00000088899	0.0127573	0.896895	0.0145826	0.0209095
chr20:3178177	ENSG00000088899	0.030551	0.871626	0.0176816	0.0283365
chr4:186274193	ENSG00000088926	0.538692	0.069316	0.096331	0.984791
chr4:186275818	ENSG00000088926	0.0358508	0.0408853	0.0336687	0.945875
chr4:186280058	ENSG00000088926	0.0180457	0.0603013	0.0202119	0.909819
chr4:186280258	ENSG00000088926	0.0255782	0.0496236	0.0268189	0.94221
chr4:186287463	ENSG00000088926	0.0265642	0.873912	0.0165934	0.723246
chr4:186287824	ENSG00000088926	0.2225	0.105183	0.398318	0.950824
chr20:1649074	ENSG00000089012	0.952275	0.0101835	0.0464253	0.259706
chr20:1649284	ENSG00000089012	0.942747	0.0731753	0.0400788	0.351421
chr12:121133096	ENSG00000089041	0.849604	0.0878237	0.811614	0.105958
chr20:13713759	ENSG00000089048	0.0111375	0.815527	0.0165484	0.0192003
chr20:18493977	ENSG00000089050	0.979686	0.104374	0.132596	0.5005
chr12:121309989	ENSG00000089053	0.25612	0.000669495	0.848746	0.0220103
chr12:121352242	ENSG00000089053	0.95408	0.0397868	0.098511	0.385928
chr12:121399893	ENSG00000089053	0.430378	0.0414555	0.810911	0.0168948
chr20:5065575	ENSG00000089063	0.32515	0.0266198	0.801668	0.0268656
chr20:5074910	ENSG00000089063	0.00968303	0.842356	0.00933926	0.0230684
chr20:5079801	ENSG00000089063	0.00988819	0.837702	0.00939507	0.0239738
chr20:5081479	ENSG00000089063	0.0153478	0.836878	0.0119464	0.0221315
chr20:5086742	ENSG00000089063	0.0164797	0.831637	0.0125315	0.0240476
chr20:5122682	ENSG00000089063	0.0128262	0.846015	0.0114008	0.0221232
chr12:120198531	ENSG00000089157	0.0237942	0.0204847	0.911727	0.0283703
chr12:120200730	ENSG00000089157	0.821716	0.0995247	0.21804	0.0503144
chr12:120215644	ENSG00000089159	0.910163	0.0162072	0.091992	0.185896
chr12:118144721	ENSG00000089220	0.0315034	0.0545473	0.0407236	0.947488
chr19:34672118	ENSG00000089335	0.00999709	0.898622	0.0090404	0.0252552
chr19:34678393	ENSG00000089335	0.442599	0.837614	0.0256485	0.0260057
chr19:34693319	ENSG00000089335	0.019978	0.89232	0.0127899	0.0251259
chr19:35031302	ENSG00000089351	0.144777	0.83967	0.00970109	0.0189435
chr19:35033768	ENSG00000089351	0.129409	0.859111	0.00907394	0.0188461
chr19:19642536	ENSG00000089639	0.485519	0.368947	0.97915	0.363601
chr12:6775560	ENSG00000089692	0.0293395	0.0364774	0.0323586	0.926702
chr12:6777353	ENSG00000089692	0.0206982	0.0665955	0.0468983	0.929106
chr12:6779044	ENSG00000089692	0.456959	0.911196	0.0213356	0.0234741
chr12:8068405	ENSG00000089818	0.0149957	0.879534	0.0123322	0.0226518
chr12:8075172	ENSG00000089818	0.0197085	0.900689	0.0101345	0.023255
chr12:8076356	ENSG00000089818	0.022735	0.899804	0.0157927	0.0266336
chr12:8082025	ENSG00000089818	0.0963846	0.915289	0.0453531	0.0327721
chr12:8104459	ENSG00000089818	0.0158482	0.878251	0.0120112	0.024295
chr12:8104683	ENSG00000089818	0.00908644	0.867635	0.00875185	0.0249515
chrX:153915510	ENSG00000089820	0.0214089	0.0194747	0.828831	0.0214016
chrX:153926721	ENSG00000089820	0.059244	0.0280949	0.884745	0.0291821
chr19:40613416	ENSG00000090006	0.0708202	0.0205086	0.0742568	0.971267
chr19:40451452	ENSG00000090013	0.979242	0.081954	0.139052	0.430182
chr14:96504699	ENSG00000090060	0.148379	0.838111	0.465401	0.477532
chr1:192569851	ENSG00000090104	0.0187138	0.904613	0.0132038	0.0253961
chr1:192575673	ENSG00000090104	0.0449216	0.854551	0.0248687	0.0517005
chr16:30088649	ENSG00000090238	0.307095	0.893027	0.0104479	0.0233852
chr16:30096309	ENSG00000090238	0.4901	0.857617	0.0160665	0.0358067
chr19:10261103	ENSG00000090339	0.0178881	0.862377	0.0124126	0.0103891
chr19:10262422	ENSG00000090339	0.0149213	0.882203	0.0113133	0.0108624
chr19:10262662	ENSG00000090339	0.0151613	0.877033	0.0110559	0.011313
chr19:10263647	ENSG00000090339	0.0169193	0.873544	0.0122954	0.0129197
chr19:10270407	ENSG00000090339	0.056098	0.869396	0.0242859	0.0232664
chr19:10284465	ENSG00000090339	0.0124784	0.0575822	0.0250611	0.914575
chr19:10284884	ENSG00000090339	0.0171256	0.0711835	0.0214233	0.883855
chr12:69339341	ENSG00000090382	0.337312	0.914616	0.0156336	0.0243444
chr12:69344490	ENSG00000090382	0.0257079	0.900365	0.0158652	0.0280884
chr12:69345021	ENSG00000090382	0.0235681	0.917223	0.0152108	0.0134656
chr12:69346813	ENSG00000090382	0.0264076	0.93128	0.0173167	0.0232326
chr12:69354218	ENSG00000090382	0.0293055	0.859011	0.0200846	0.0350842
chr12:69356917	ENSG00000090382	0.0218636	0.885639	0.0155188	0.0258063
chr12:69357381	ENSG00000090382	0.0146075	0.882217	0.0124921	0.0132317
chr12:69361603	ENSG00000090382	0.0114934	0.865709	0.00956679	0.0165543
chr15:65133313	ENSG00000090470	0.0455562	0.923647	0.0343053	0.104528
chr15:64956148	ENSG00000090487	0.00874083	0.853977	0.00771918	0.0235655
chr15:64956243	ENSG00000090487	0.00748417	0.912593	0.00641495	0.00618683
chr15:64956948	ENSG00000090487	0.0086778	0.855372	0.0083997	0.0247475
chr15:64958086	ENSG00000090487	0.0169824	0.843073	0.0116138	0.0206094
chr15:64962102	ENSG00000090487	0.0193739	0.864198	0.0742638	0.0214369
chr15:64963610	ENSG00000090487	0.00852579	0.868255	0.00879828	0.0167485
chr15:64965848	ENSG00000090487	0.00883293	0.85688	0.00927933	0.0184829
chr15:64967188	ENSG00000090487	0.0108319	0.831776	0.0102403	0.0222292
chr15:64973554	ENSG00000090487	0.0180327	0.81215	0.012907	0.0169119
chr15:64990058	ENSG00000090487	0.0172244	0.861507	0.0127724	0.0241724
chr15:64993982	ENSG00000090487	0.022462	0.88253	0.0741241	0.0230534
chr15:64995975	ENSG00000090487	0.0188746	0.882686	0.0124564	0.0253323
chr15:64997029	ENSG00000090487	0.0171489	0.864497	0.0640085	0.0226565
chr15:64997657	ENSG00000090487	0.017313	0.86032	0.0644751	0.0232329
chr15:64998685	ENSG00000090487	0.0163072	0.859911	0.0619106	0.0219135
chr3:186640645	ENSG00000090512	0.710201	0.0560452	0.143991	0.98887
chr3:184381480	ENSG00000090534	0.567995	0.898428	0.692798	0.370257
chr19:49474156	ENSG00000090554	0.0307377	0.055292	0.86178	0.0224011
chr19:49475408	ENSG00000090554	0.0213576	0.0292152	0.806122	0.0475578
chr19:49475544	ENSG00000090554	0.0292326	0.0212949	0.837629	0.0753643
chr19:49481183	ENSG00000090554	0.0208976	0.0196537	0.828805	0.0669941
chr19:49487893	ENSG00000090554	0.0248147	0.047422	0.803302	0.0752671
chr16:1362609	ENSG00000090581	0.898173	0.0518789	0.460519	0.306342
chr12:133203016	ENSG00000090612	0.989458	0.296649	0.105274	0.67391
chr19:8257963	ENSG00000090661	0.961777	0.0323418	0.0780602	0.464937
chr16:70113366	ENSG00000090857	0.356012	0.884278	0.0128601	0.022016
chr16:70261144	ENSG00000090861	0.608662	0.0349371	0.295809	0.870781
chr7:108180429	ENSG00000091129	0.0610037	0.00145887	0.184581	0.96251
chr7:108194408	ENSG00000091129	0.0052928	0.00072251	0.0116415	0.876517
chr7:108209520	ENSG00000091129	0.00408343	0.000894311	0.0129641	0.909289
chr7:107674346	ENSG00000091137	0.898464	0.0406743	0.688367	0.952927
chr3:3095369	ENSG00000091181	0.0123803	0.0214373	0.0237843	0.920154
chr3:3102704	ENSG00000091181	0.0107747	0.0313608	0.0225095	0.935318
chr3:32475948	ENSG00000091317	0.008932	0.88034	0.0120807	0.0238223
chr3:133754502	ENSG00000091513	0.218936	0.115498	0.62813	0.931792
chr3:133756948	ENSG00000091513	0.0275731	0.0256835	0.0472961	0.947494
chr17:18120853	ENSG00000091536	0.936951	0.0652508	0.143489	0.257051
chr8:6514674	ENSG00000091879	0.0381693	0.0262289	0.0587697	0.801266
chr3:112345124	ENSG00000091972	0.0328784	0.0275199	0.0365803	0.936943
chr3:112638806	ENSG00000091986	0.0304535	0.0333739	0.0310939	0.917608
chr3:112638821	ENSG00000091986	0.0378652	0.0267541	0.0362103	0.940523
chr3:112639834	ENSG00000091986	0.0345006	0.0328848	0.0458373	0.921585
chr14:35110580	ENSG00000092020	0.968234	0.0501397	0.0803568	0.464598
chr14:22956027	ENSG00000092036	0.0249024	0.835872	0.0174141	0.0284252
chr14:22956923	ENSG00000092036	0.919841	0.359826	0.568948	0.129685
chr14:22964000	ENSG00000092036	0.010292	0.865499	0.00756389	0.0220791
chr14:22965199	ENSG00000092036	0.0157659	0.899822	0.0657864	0.0174799
chr14:22965607	ENSG00000092036	0.0184617	0.878121	0.0723045	0.0229959
chr14:22966342	ENSG00000092036	0.0155813	0.896742	0.065415	0.0174964
chr14:23586668	ENSG00000092051	0.0137183	0.915352	0.0161764	0.0250361
chr14:30605566	ENSG00000092140	0.942117	0.0147154	0.0792403	0.382015
chr14:24240411	ENSG00000092330	0.703631	0.241915	0.318998	0.937006
chr5:116447251	ENSG00000092421	0.017998	0.00634176	0.0249595	0.95862
chr5:116477882	ENSG00000092421	0.0178652	0.00898511	0.0330775	0.941518
chr5:116478030	ENSG00000092421	0.0246215	0.00665957	0.0422861	0.954443
chr5:116480129	ENSG00000092421	0.027077	0.00814885	0.042679	0.943043
chr5:116480191	ENSG00000092421	0.0303989	0.00695002	0.0432323	0.949023
chr5:116561894	ENSG00000092421	0.0439346	0.00292597	0.0106279	0.802333
chr15:42360142	ENSG00000092529	0.131076	0.821947	0.120499	0.0235385
chr15:42360147	ENSG00000092529	0.130364	0.827384	0.0733922	0.01734
chr17:40291605	ENSG00000094804	0.949645	0.081466	0.0882532	0.390446
chr12:53321407	ENSG00000094914	0.990898	0.0792866	0.743742	0.93727
chr19:12676016	ENSG00000095059	0.195536	0.0840163	0.862773	0.161086
chr9:120805935	ENSG00000095261	0.0202142	0.826156	0.0102135	0.0216064
chr9:120806822	ENSG00000095261	0.0187582	0.841888	0.00968624	0.0189665
chr9:120807621	ENSG00000095261	0.0368426	0.895326	0.00796327	0.00906419
chr9:120809934	ENSG00000095261	0.0140911	0.868546	0.0111529	0.0214174
chr9:120809978	ENSG00000095261	0.0156992	0.840022	0.00900906	0.0177892
chr9:120810018	ENSG00000095261	0.0153141	0.880129	0.0115414	0.0202357
chr9:120810914	ENSG00000095261	0.0192067	0.81002	0.0110018	0.0201031
chr9:120812991	ENSG00000095261	0.0200163	0.826835	0.0114052	0.0197105
chr9:120814374	ENSG00000095261	0.0101986	0.856046	0.0137237	0.0236286
chr9:120816260	ENSG00000095261	0.0223252	0.815268	0.0173325	0.0245613
chr9:120820729	ENSG00000095261	0.0202156	0.807911	0.0112252	0.0171699
chr9:120824635	ENSG00000095261	0.500195	0.858831	0.0547519	0.170213
chr9:120843689	ENSG00000095261	0.0392911	0.891628	0.0200207	0.0275397
chr9:120845314	ENSG00000095261	0.0201096	0.860251	0.00985624	0.0176069
chr9:120845496	ENSG00000095261	0.0124439	0.877384	0.0142982	0.0260508
chr9:120845506	ENSG00000095261	0.0236681	0.850164	0.011315	0.0213462
chr9:120846161	ENSG00000095261	0.0241147	0.844214	0.0114757	0.0222159
chr9:120848875	ENSG00000095261	0.0172547	0.822748	0.00927602	0.0206159
chr9:120849975	ENSG00000095261	0.0157367	0.857311	0.0119117	0.0247751
chr9:98076920	ENSG00000095380	0.84763	0.0598996	0.300411	0.330142
chr10:114170141	ENSG00000095627	0.104211	0.82011	0.01078	0.0236159
chr10:114176326	ENSG00000095627	0.164821	0.86298	0.0154605	0.0272665
chr10:114187240	ENSG00000095627	0.131985	0.842964	0.0131157	0.0219768
chr10:114239626	ENSG00000095627	0.119119	0.801978	0.0121817	0.0218062
chr10:28682018	ENSG00000095739	0.963694	0.0562869	0.136062	0.641446
chr19:3464715	ENSG00000095932	0.0125612	0.860863	0.0150598	0.026478
chr19:3466457	ENSG00000095932	0.0119235	0.875709	0.0145068	0.0236709
chr19:3467487	ENSG00000095932	0.0176934	0.88726	0.012561	0.0249274
chr19:3474196	ENSG00000095932	0.214778	0.873831	0.0214856	0.0260101
chr19:3478302	ENSG00000095932	0.030411	0.841524	0.0190051	0.025958
chr19:3478868	ENSG00000095932	0.0946803	0.927571	0.0723424	0.0429346
chr19:3480345	ENSG00000095932	0.0303992	0.824234	0.0205931	0.0248572
chr19:3481540	ENSG00000095932	0.0230473	0.921907	0.0160779	0.0262054
chr19:3483268	ENSG00000095932	0.0138966	0.902449	0.0155138	0.0276171
chr19:3488983	ENSG00000095932	0.0179344	0.915787	0.0137948	0.0205466
chr6:49717541	ENSG00000096006	0.0161328	0.859455	0.0108251	0.0123053
chr6:49720391	ENSG00000096006	0.0171788	0.909939	0.0135047	0.0193351
chr6:49724164	ENSG00000096006	0.0198535	0.874181	0.0151349	0.0130705
chr6:49729220	ENSG00000096006	0.0196601	0.858111	0.0144961	0.0113643
chr6:49731751	ENSG00000096006	0.0237088	0.888378	0.0174228	0.0631609
chr6:49736934	ENSG00000096006	0.0253229	0.862743	0.016566	0.0124341
chr6:49750136	ENSG00000096006	0.0172827	0.882363	0.0126269	0.0130304
chr6:49753274	ENSG00000096006	0.0162901	0.879675	0.0121471	0.0130305
chr6:35870419	ENSG00000096063	0.942605	0.0145548	0.0697253	0.401578
chr6:43666860	ENSG00000096080	0.0142507	0.854296	0.0120253	0.0252227
chr6:43666889	ENSG00000096080	0.0146971	0.856436	0.0123772	0.0255995
chr6:43668842	ENSG00000096080	0.013701	0.868674	0.011665	0.0229813
chr6:43669663	ENSG00000096080	0.0269461	0.84697	0.018304	0.0279698
chr6:43673563	ENSG00000096080	0.0202089	0.862446	0.0140174	0.0263521
chr6:43674435	ENSG00000096080	0.0144822	0.906096	0.0119812	0.0164666
chr6:43678186	ENSG00000096080	0.0106228	0.883118	0.00956014	0.0215942
chr6:43678369	ENSG00000096080	0.0188386	0.886231	0.0145353	0.0228831
chr6:43679841	ENSG00000096080	0.0100123	0.877295	0.00893261	0.0212948
chr6:43685219	ENSG00000096080	0.0196674	0.867078	0.013455	0.024609
chr6:43686624	ENSG00000096080	0.00844125	0.813113	0.0127146	0.0153148
chr6:43691323	ENSG00000096080	0.0224257	0.889552	0.0144882	0.0260163
chr6:43691738	ENSG00000096080	0.0132489	0.890297	0.0102333	0.0272896
chr6:43697313	ENSG00000096080	0.0186353	0.877913	0.0124828	0.0250108
chr6:52663965	ENSG00000096092	0.0118801	0.865152	0.0145409	0.0240081
chr6:52667267	ENSG00000096092	0.0311617	0.882738	0.0188404	0.0273092
chr6:41342483	ENSG00000096264	0.0187472	0.896094	0.0135446	0.0105644
chr6:41347732	ENSG00000096264	0.0171196	0.903535	0.0126978	0.0100401
chr6:44457984	ENSG00000096401	0.012808	0.804461	0.0104235	0.0217244
chr9:5090452	ENSG00000096968	0.00681539	0.00783652	0.0171503	0.939387
chr1:85149545	ENSG00000097096	0.0097137	0.806647	0.0126943	0.0237456
chr1:85154641	ENSG00000097096	0.0170845	0.824457	0.0152645	0.027048
chr9:5838108	ENSG00000099219	0.225457	0.853875	0.0075765	0.0119232
chr10:27549888	ENSG00000099246	0.0172063	0.847667	0.0120289	0.0265269
chr10:33213705	ENSG00000099250	0.0106482	0.00512511	0.0237964	0.962481
chr10:24855358	ENSG00000099256	0.857574	0.012392	0.0401083	0.631524
chr10:70106014	ENSG00000099284	0.900938	0.0312758	0.0747242	0.203454
chr10:50059714	ENSG00000099290	0.224993	0.829627	0.0662499	0.0205016
chr10:50063249	ENSG00000099290	0.0196812	0.85745	0.015446	0.0185375
chr10:50064074	ENSG00000099290	0.00893095	0.851244	0.00864677	0.0188365
chr10:50064746	ENSG00000099290	0.0094561	0.824198	0.0083347	0.0231498
chr10:50068169	ENSG00000099290	0.963781	0.0290775	0.356311	0.483867
chr10:50097803	ENSG00000099290	0.816142	0.946922	0.318975	0.118289
chr10:50098775	ENSG00000099290	0.0101277	0.813269	0.010182	0.0130549
chr10:50125215	ENSG00000099290	0.972717	0.00328904	0.0406937	0.64918
chr10:50125371	ENSG00000099290	0.0182977	0.86615	0.0636139	0.0267364
chr10:50134184	ENSG00000099290	0.0084022	0.804598	0.00951571	0.0221377
chr10:50140424	ENSG00000099290	0.237266	0.820476	0.00848228	0.0244326
chr10:50140888	ENSG00000099290	0.0139533	0.805434	0.070797	0.025813
chr19:17222870	ENSG00000099330	0.023709	0.917056	0.0149742	0.0253521
chr19:17223758	ENSG00000099330	0.039152	0.905244	0.0154857	0.0219487
chr19:17233589	ENSG00000099330	0.00954969	0.920271	0.00945585	0.0172452
chr19:17233784	ENSG00000099330	0.0121161	0.892438	0.0108945	0.026129
chr19:17237687	ENSG00000099330	0.00959438	0.900427	0.00883037	0.0241216
chr19:17237972	ENSG00000099330	0.00987491	0.923421	0.00952443	0.020396
chr19:38377010	ENSG00000099341	0.388859	0.801908	0.0200497	0.0329393
chr19:1271551	ENSG00000099622	0.991195	0.0587624	0.504201	0.81497
chr19:2416832	ENSG00000099800	0.0268337	0.933897	0.0271488	0.0190158
chr19:2417482	ENSG00000099800	0.0181229	0.902741	0.0131184	0.0251642
chr19:2417935	ENSG00000099800	0.01032	0.904087	0.013171	0.0248552
chr19:2419329	ENSG00000099800	0.124683	0.917205	0.0129044	0.0221365
chr19:2423252	ENSG00000099800	0.0216372	0.916972	0.0157232	0.0220376
chr19:2424653	ENSG00000099800	0.0249961	0.91455	0.0175258	0.0197978
chr19:2427220	ENSG00000099800	0.0330708	0.893429	0.0201787	0.0273715
chr19:2430108	ENSG00000099800	0.0140703	0.916222	0.0153878	0.0269836
chr19:2430843	ENSG00000099800	0.020525	0.888634	0.0198917	0.0337429
chr19:2431173	ENSG00000099800	0.0132966	0.917399	0.0148401	0.0252094
chr19:1077266	ENSG00000099817	0.0186813	0.892407	0.0132822	0.0192783
chr19:1079299	ENSG00000099817	0.0187385	0.892478	0.0130896	0.0197109
chr19:610539	ENSG00000099821	0.0147386	0.886015	0.011384	0.0208295
chr19:616706	ENSG00000099821	0.291424	0.881193	0.0147548	0.0245418
chr19:625933	ENSG00000099821	0.0152578	0.861989	0.0124019	0.0238748
chr19:629609	ENSG00000099821	0.0410701	0.878321	0.0353594	0.0346388
chr19:2091679	ENSG00000099840	0.386309	0.912048	0.0191865	0.0229067
chr19:2093318	ENSG00000099840	0.0272179	0.905642	0.0166001	0.0222443
chr19:2095171	ENSG00000099840	0.0181033	0.908114	0.0184471	0.02637
chr19:2096201	ENSG00000099840	0.0459614	0.919171	0.0218799	0.0286072
chr19:2096317	ENSG00000099840	0.020667	0.888588	0.0201269	0.0330928
chr19:2099381	ENSG00000099840	0.0361224	0.90658	0.0338159	0.0243037
chr19:2103032	ENSG00000099840	0.0233028	0.902619	0.0170291	0.0247047
chr19:2104598	ENSG00000099840	0.0101635	0.920322	0.0132112	0.0216641
chr19:2106195	ENSG00000099840	0.0104934	0.896399	0.0132453	0.025174
chr19:2466624	ENSG00000099860	0.278644	0.902888	0.0801357	0.0238558
chr19:2466654	ENSG00000099860	0.292082	0.903753	0.00924383	0.0241148
chr19:2467190	ENSG00000099860	0.012342	0.896183	0.00987092	0.0274683
chr19:2467844	ENSG00000099860	0.320165	0.917484	0.00955755	0.0233363
chr19:2468088	ENSG00000099860	0.0200704	0.901976	0.0128626	0.0243689
chr19:2475847	ENSG00000099860	0.0403078	0.896301	0.0222546	0.0344672
chr19:2484747	ENSG00000099860	0.0128531	0.894315	0.00980596	0.028654
chr19:490038	ENSG00000099866	0.218749	0.916932	0.0936753	0.964676
chr22:20126953	ENSG00000099901	0.965597	0.144315	0.984189	0.300763
chr22:20774077	ENSG00000099937	0.0578185	0.0483381	0.026622	0.824506
chr22:20779943	ENSG00000099937	0.0229896	0.0643273	0.0243506	0.905873
chr22:20784093	ENSG00000099937	0.0246133	0.0522088	0.0214184	0.903043
chr22:20786891	ENSG00000099937	0.0214345	0.0684025	0.0222271	0.912788
chr22:20790860	ENSG00000099937	0.049434	0.0412477	0.0271297	0.80683
chr22:20909193	ENSG00000099942	0.022838	0.841183	0.0143667	0.0260494
chr22:20912928	ENSG00000099942	0.0177573	0.879744	0.0135221	0.0236782
chr22:20935637	ENSG00000099942	0.117864	0.825223	0.0133503	0.0195229
chr22:20938847	ENSG00000099942	0.298876	0.807506	0.0156879	0.0189914
chr22:20944054	ENSG00000099942	0.0165284	0.816113	0.0137429	0.0211147
chr22:20948225	ENSG00000099942	0.0156333	0.80836	0.0129403	0.0205611
chr22:20953953	ENSG00000099942	0.0230174	0.85627	0.0189412	0.0155682
chr22:20954140	ENSG00000099942	0.0266333	0.807489	0.0168807	0.0216391
chr22:20957011	ENSG00000099942	0.0121319	0.817926	0.0163356	0.0240796
chr22:20987555	ENSG00000099949	0.363649	0.0303092	0.899437	0.0200594
chr22:23969706	ENSG00000099977	0.0209664	0.886239	0.0153406	0.0255014
chr22:23970921	ENSG00000099977	0.0129553	0.887389	0.016141	0.0294318
chr22:23971529	ENSG00000099977	0.174025	0.89146	0.0182196	0.0247831
chr22:24187956	ENSG00000099991	1.75146e-07	3.49203e-05	0.999999	0.0251893
chr22:30294014	ENSG00000099992	0.95794	0.0664179	0.182035	0.36772
chr22:24187956	ENSG00000099994	5.54153e-06	0.000839999	1	0.177456
chr22:24209821	ENSG00000099998	0.0244118	0.838652	0.0156096	0.0275182
chr22:24211305	ENSG00000099998	0.140774	0.860352	0.0128037	0.0270891
chr22:24211579	ENSG00000099998	0.0104214	0.871576	0.0127163	0.0269023
chr22:24217237	ENSG00000099998	0.0178491	0.878251	0.0153244	0.0246528
chr22:24225274	ENSG00000099998	0.0230611	0.86867	0.023839	0.137142
chr22:24227264	ENSG00000099998	0.0145918	0.864252	0.0161634	0.0277834
chr22:24230816	ENSG00000099998	0.0208408	0.818081	0.0215222	0.0289061
chr22:24232046	ENSG00000099998	0.0379844	0.846925	0.0834297	0.0387563
chr22:24234665	ENSG00000099998	0.0250161	0.916445	0.0192561	0.0198559
chr22:24244255	ENSG00000099998	0.0559763	0.88826	0.0468992	0.0373344
chr22:24244368	ENSG00000099998	0.0173113	0.828712	0.0254175	0.029308
chr22:24246358	ENSG00000099998	0.0131863	0.877411	0.0150348	0.0288122
chr22:24246661	ENSG00000099998	0.0140389	0.889864	0.0153722	0.0215825
chr22:24253108	ENSG00000099998	0.00830471	0.874902	0.0111586	0.0219803
chr22:24254328	ENSG00000099998	0.00883458	0.865922	0.0116871	0.0237505
chr22:30591809	ENSG00000100029	0.0347142	0.125274	0.823965	0.573423
chr22:24615030	ENSG00000100031	0.000132348	0.0126782	0.948294	0.00194096
chr22:21962816	ENSG00000100038	0.92085	0.0385325	0.471335	0.563214
chr22:37474068	ENSG00000100060	0.387896	0.0430284	0.821618	0.0264812
chr22:37485357	ENSG00000100060	0.413034	0.036624	0.833176	0.0242902
chr22:37485923	ENSG00000100060	0.70639	0.0539064	0.979353	0.0622219
chr22:25357428	ENSG00000100068	0.151567	0.029133	0.833921	0.278335
chr22:25409858	ENSG00000100068	0.0253942	0.869959	0.0703988	0.0186138
chr22:37575751	ENSG00000100079	0.0260187	0.856835	0.0165778	0.0136734
chr22:37579597	ENSG00000100079	0.0236885	0.895118	0.0170742	0.011408
chr22:37680713	ENSG00000100097	0.335668	0.900046	0.0116465	0.0259962
chr22:37682432	ENSG00000100097	0.196734	0.887307	0.0193161	0.0243484
chr22:37682238	ENSG00000100101	0.0267513	0.837023	0.01679	0.0271048
chr22:37687957	ENSG00000100101	0.0161813	0.867177	0.0141677	0.0864824
chr22:37692564	ENSG00000100101	0.0193807	0.800562	0.0161841	0.0151922
chr22:37702974	ENSG00000100101	0.0163758	0.862511	0.0140628	0.0170895
chr22:37705437	ENSG00000100101	0.0172027	0.846517	0.0144015	0.0194277
chr22:37708028	ENSG00000100101	0.0156101	0.858758	0.0137516	0.0157388
chr22:37806746	ENSG00000100116	0.0238571	0.88021	0.0227406	0.0402409
chr22:26608850	ENSG00000100122	0.0199298	0.870124	0.0202217	0.0272798
chr22:26625938	ENSG00000100122	0.00943909	0.891841	0.012584	0.0230839
chr22:41670616	ENSG00000100138	0.0164	0.89426	0.0129558	0.0195128
chr22:41682856	ENSG00000100138	0.0334735	0.836915	0.0222291	0.0216413
chr22:41698610	ENSG00000100138	0.0153663	0.888926	0.0116748	0.0224163
chr22:41807103	ENSG00000100147	0.0185648	0.853422	0.0131849	0.0245033
chr22:41816747	ENSG00000100147	0.0151335	0.880141	0.0116508	0.0177472
chr22:41817163	ENSG00000100147	0.0125767	0.873288	0.0131365	0.0125656
chr22:41826420	ENSG00000100147	0.364523	0.842672	0.0202009	0.0247435
chr22:41828091	ENSG00000100147	0.025004	0.834312	0.0204333	0.0256705
chr22:41831642	ENSG00000100147	0.309556	0.854741	0.0163139	0.0219158
chr22:41835213	ENSG00000100147	0.0091593	0.834184	0.013294	0.0235571
chr22:38518687	ENSG00000100206	0.0133843	0.820669	0.00917242	0.015538
chr22:38521991	ENSG00000100206	0.00829272	0.819832	0.011829	0.0225378
chr22:38541238	ENSG00000100206	0.00916846	0.80233	0.0129686	0.0209373
chr22:38545428	ENSG00000100206	0.0172389	0.825349	0.0169234	0.0107355
chr22:38570046	ENSG00000100206	0.126098	0.883138	0.144382	0.0337448
chr22:38570094	ENSG00000100206	0.0664737	0.852128	0.0382488	0.0361499
chr22:38575632	ENSG00000100206	0.0148661	0.804218	0.00900399	0.0207035
chr22:38579726	ENSG00000100206	0.0129753	0.81055	0.00896832	0.0153114
chr22:38580039	ENSG00000100206	0.0137032	0.820676	0.011162	0.0220683
chr22:23144123	ENSG00000100228	0.0267405	0.89691	0.014429	0.0244327
chr22:23150293	ENSG00000100228	0.0304992	0.875439	0.0156856	0.0165902
chr22:23165973	ENSG00000100228	0.0187709	0.872489	0.0119781	0.019941
chr22:23168499	ENSG00000100228	0.0239666	0.852669	0.0157182	0.0208363
chr22:23170003	ENSG00000100228	0.0176932	0.856444	0.0115219	0.0199548
chr22:23170602	ENSG00000100228	0.0169524	0.859639	0.0112141	0.0188002
chr22:50494163	ENSG00000100258	0.0173347	0.895195	0.0125533	0.0247705
chr22:50495398	ENSG00000100258	0.114676	0.903132	0.0112776	0.0200734
chr22:50497873	ENSG00000100258	0.0300212	0.891127	0.0160145	0.0270438
chr22:50502368	ENSG00000100258	0.33146	0.897602	0.0157758	0.0252865
chr22:50504616	ENSG00000100258	0.0419542	0.887319	0.0477436	0.125343
chr22:50505335	ENSG00000100258	0.909002	0.157175	0.503624	0.23793
chr22:50505853	ENSG00000100258	0.0254762	0.81358	0.0191527	0.0231105
chr22:50507049	ENSG00000100258	0.039011	0.857375	0.0468466	0.0254264
chr22:50507708	ENSG00000100258	0.522319	0.917607	0.0227505	0.0305495
chr22:50508684	ENSG00000100258	0.423379	0.897527	0.0186715	0.0279174
chr22:50510760	ENSG00000100258	0.0252121	0.900242	0.0155814	0.0284453
chr22:50512936	ENSG00000100258	0.017754	0.906633	0.0126261	0.0240122
chr22:50517523	ENSG00000100258	0.0161367	0.887986	0.0119014	0.0226943
chr22:29252572	ENSG00000100263	0.0103315	0.893109	0.00940794	0.0242887
chr22:29257519	ENSG00000100263	0.0118769	0.893247	0.0108847	0.0235435
chr22:29258357	ENSG00000100263	0.0146431	0.880837	0.0161294	0.0225594
chr22:29258746	ENSG00000100263	0.0125119	0.884229	0.0111963	0.0268237
chr22:29261968	ENSG00000100263	0.0202615	0.811675	0.0147661	0.0132082
chr22:29266424	ENSG00000100263	0.0183029	0.801546	0.0174163	0.0223864
chr22:29275877	ENSG00000100263	0.020608	0.887953	0.0153561	0.0244127
chr22:29277850	ENSG00000100263	0.00926124	0.882377	0.00867013	0.0238633
chr22:35248443	ENSG00000100281	0.00891752	0.863195	0.00902464	0.0220319
chr22:50579846	ENSG00000100288	0.012129	0.0225334	0.860068	0.0132568
chr22:35371381	ENSG00000100292	0.00941084	0.877939	0.0118156	0.0244424
chr22:35371919	ENSG00000100292	0.0132849	0.849324	0.0146594	0.0244318
chr22:35374606	ENSG00000100292	0.00986602	0.872791	0.0121747	0.0235815
chr22:35376701	ENSG00000100292	0.0182607	0.873475	0.0176678	0.0256327
chr22:35378036	ENSG00000100292	0.015359	0.905842	0.017208	0.0251065
chr22:35379859	ENSG00000100292	0.0135847	0.907996	0.0150899	0.0268601
chr22:35379893	ENSG00000100292	0.013869	0.906315	0.0153012	0.0276989
chr22:35382383	ENSG00000100292	0.0172783	0.841187	0.0188793	0.0218973
chr22:35383716	ENSG00000100292	0.0134537	0.860383	0.0159542	0.0215361
chr22:35384560	ENSG00000100292	0.0137578	0.865309	0.0159535	0.0224353
chr22:35385773	ENSG00000100292	0.0133791	0.859793	0.0159072	0.0215225
chr22:35386499	ENSG00000100292	0.0139003	0.855832	0.0168402	0.0237478
chr22:35390173	ENSG00000100292	0.0185637	0.80416	0.0301187	0.0245436
chr22:35391533	ENSG00000100292	0.0103888	0.856781	0.0147397	0.0175127
chr22:35393536	ENSG00000100292	0.891003	0.0713967	0.11532	0.403134
chr22:35393747	ENSG00000100292	0.0207062	0.875183	0.0193543	0.0226338
chr22:35395852	ENSG00000100292	0.0105938	0.883045	0.0142648	0.0231215
chr22:35398499	ENSG00000100292	0.0185694	0.87376	0.0142382	0.0236296
chr22:35398567	ENSG00000100292	0.00974931	0.885913	0.0129261	0.0207069
chr22:35399008	ENSG00000100292	0.0116821	0.895172	0.015647	0.0175543
chr22:35402650	ENSG00000100292	0.0165493	0.881881	0.0124197	0.0253863
chr22:35402724	ENSG00000100292	0.00951373	0.85483	0.0110011	0.0236873
chr22:39092485	ENSG00000100298	0.360459	0.900184	0.0828608	0.0252137
chr22:39093234	ENSG00000100298	0.342643	0.909432	0.0787516	0.0221431
chr22:39093863	ENSG00000100298	0.0201377	0.918973	0.0126209	0.0189796
chr22:39094664	ENSG00000100298	0.377568	0.901512	0.0864919	0.0271548
chr22:39094878	ENSG00000100298	0.342458	0.935018	0.0821961	0.0177432
chr22:39095148	ENSG00000100298	0.365877	0.907967	0.0838087	0.0248932
chr22:39096577	ENSG00000100298	0.381804	0.907139	0.0872856	0.0269238
chr22:39102439	ENSG00000100298	0.0125711	0.867832	0.00954017	0.0206815
chr22:39104694	ENSG00000100298	0.0202131	0.911167	0.0921441	0.0228584
chr22:50613779	ENSG00000100299	0.413589	0.891735	0.0122044	0.0138907
chr22:50624534	ENSG00000100299	0.402676	0.854853	0.0152729	0.0110788
chr22:50626899	ENSG00000100299	0.461169	0.912151	0.0307498	0.0781182
chr22:50627165	ENSG00000100299	0.947409	0.181364	0.538061	0.24455
chr22:50628003	ENSG00000100299	0.654388	0.923238	0.0430531	0.0321567
chr22:50628603	ENSG00000100299	0.422832	0.897437	0.0129446	0.0145173
chr22:39231753	ENSG00000100311	0.0170747	0.0659655	0.0196633	0.902192
chr22:39419511	ENSG00000100324	2.96256e-05	0.0556261	0.939903	0.00177915
chr22:39512462	ENSG00000100335	0.942434	0.00669137	0.0847753	0.424949
chr22:36191710	ENSG00000100336	0.0359201	0.855412	0.0527912	0.101533
chr22:36205476	ENSG00000100336	0.0135553	0.907277	0.015257	0.0266722
chr22:36206231	ENSG00000100336	0.0260099	0.915294	0.0167953	0.0269939
chr22:36210329	ENSG00000100336	0.0117843	0.893745	0.0133728	0.0276416
chr22:36213995	ENSG00000100336	0.0105815	0.898422	0.0126599	0.0232291
chr22:36243196	ENSG00000100342	0.0152053	0.868613	0.0116575	0.0765731
chr22:36245607	ENSG00000100342	0.0211202	0.884942	0.0141725	0.656685
chr22:36248878	ENSG00000100342	0.0131709	0.888066	0.0106755	0.0148011
chr22:36248981	ENSG00000100342	0.0207946	0.9166	0.014166	0.0115445
chr22:36249585	ENSG00000100342	0.0231565	0.897615	0.0955113	0.0858547
chr22:36250542	ENSG00000100342	0.0401662	0.896502	0.0202752	0.0919228
chr22:36251753	ENSG00000100342	0.0191252	0.909875	0.0131481	0.0676078
chr22:36251776	ENSG00000100342	0.0103428	0.926163	0.00913074	0.0168548
chr22:36251777	ENSG00000100342	0.011593	0.907766	0.00940715	0.0113242
chr22:36252829	ENSG00000100342	0.0324653	0.932107	0.0117889	0.00959177
chr22:36256449	ENSG00000100342	0.0127166	0.827879	0.0816605	0.571177
chr22:36257332	ENSG00000100342	0.0200458	0.0633271	0.0329112	0.899649
chr22:36257889	ENSG00000100342	0.0213412	0.840504	0.0159603	0.0209476
chr22:36258864	ENSG00000100342	0.022028	0.871037	0.0257079	0.00700364
chr22:36259743	ENSG00000100342	0.352634	0.0808926	0.0503621	0.961861
chr22:36260200	ENSG00000100342	0.0116394	0.83339	0.0108856	0.0645124
chr22:36260211	ENSG00000100342	0.0197241	0.849781	0.0151397	0.0101991
chr22:36261965	ENSG00000100342	0.0150331	0.849694	0.0122585	0.0119697
chr22:36262413	ENSG00000100342	0.0124994	0.852974	0.010526	0.0741293
chr22:36262521	ENSG00000100342	0.012071	0.857387	0.0102809	0.0705094
chr22:36262764	ENSG00000100342	0.0213735	0.855959	0.015426	0.0126779
chr22:36262812	ENSG00000100342	0.0130996	0.847477	0.010881	0.0790512
chr22:36263356	ENSG00000100342	0.0127431	0.850194	0.0106737	0.0763433
chr22:36263821	ENSG00000100342	0.0221994	0.859977	0.0151715	0.0137777
chr22:36264659	ENSG00000100342	0.0283065	0.843254	0.0179282	0.0128996
chr22:36265303	ENSG00000100342	0.83622	0.0105479	0.033407	0.955612
chr22:36266107	ENSG00000100342	0.0474967	0.914683	0.0774551	0.74136
chr22:36266130	ENSG00000100342	0.184128	0.860099	0.0185478	0.0747855
chr22:36266504	ENSG00000100342	0.0198873	0.860114	0.0186126	0.0113044
chr22:36267391	ENSG00000100342	0.0222044	0.879504	0.108191	0.0808762
chr22:36267794	ENSG00000100342	0.27169	0.910121	0.0139891	0.643015
chr22:36267987	ENSG00000100342	0.150338	0.890942	0.0145317	0.0734929
chr22:36268420	ENSG00000100342	0.301752	0.894335	0.015425	0.695666
chr22:36269716	ENSG00000100342	0.011616	0.869587	0.010535	0.0799058
chr22:36269725	ENSG00000100342	0.0111439	0.871118	0.0103474	0.0135514
chr22:36270019	ENSG00000100342	0.0111435	0.867762	0.0101225	0.0133735
chr22:36270348	ENSG00000100342	0.0110528	0.869238	0.0103018	0.0135233
chr22:36271227	ENSG00000100342	0.0200114	0.862557	0.0148829	0.0132765
chr22:36273025	ENSG00000100342	0.0099516	0.910709	0.0705717	0.0110767
chr22:36274114	ENSG00000100342	0.0108188	0.885194	0.00878458	0.0130823
chr22:36274360	ENSG00000100342	0.0190462	0.888995	0.0127988	0.0132314
chr22:36276406	ENSG00000100342	0.0190013	0.864816	0.0143112	0.0134115
chr22:36459809	ENSG00000100348	0.0115706	0.870927	0.0101683	0.0244052
chr22:36460554	ENSG00000100348	0.0198448	0.893207	0.0131113	0.0265886
chr22:36465853	ENSG00000100348	0.0140362	0.873496	0.012204	0.0243079
chr22:36476826	ENSG00000100348	0.0422363	0.942578	0.0517204	0.0236996
chr22:36482427	ENSG00000100348	0.0168027	0.896281	0.0123665	0.0260238
chr22:36482933	ENSG00000100348	0.0264498	0.919214	0.0170715	0.0266974
chr22:36484635	ENSG00000100348	0.0258301	0.898809	0.0172831	0.0244174
chr22:36485262	ENSG00000100348	0.0242962	0.903891	0.0156804	0.0274992
chr22:36486973	ENSG00000100348	0.0112793	0.888267	0.00984175	0.0218
chr22:36487642	ENSG00000100348	0.00961999	0.889401	0.00872737	0.0248591
chr22:36488980	ENSG00000100348	0.00849068	0.896514	0.00803994	0.0210404
chr22:40406457	ENSG00000100359	0.984414	0.0430754	0.151414	0.583351
chr22:45226772	ENSG00000100364	0.0651557	0.766356	0.267867	0.896692
chr22:36864067	ENSG00000100365	0.038312	0.0489107	0.938153	0.164789
chr22:45299682	ENSG00000100376	0.015878	0.887757	0.0121972	0.0193981
chr22:45306576	ENSG00000100376	0.0310455	0.883643	0.0192697	0.0320836
chr22:45307572	ENSG00000100376	0.0212514	0.875168	0.0142352	0.0259384
chr22:45328394	ENSG00000100376	0.0912017	0.899849	0.145295	0.0302689
chr22:41217172	ENSG00000100395	0.935779	0.0720935	0.0772684	0.352845
chr22:41516513	ENSG00000100413	0.147735	0.868219	0.014786	0.0234533
chr22:41517120	ENSG00000100413	0.121449	0.884385	0.0127006	0.0237856
chr22:41520122	ENSG00000100413	0.00529079	0.92529	0.019966	0.0209759
chr22:41523994	ENSG00000100413	0.236066	0.903898	0.0215581	0.024023
chr22:41524094	ENSG00000100413	0.0330264	0.88948	0.0191323	0.0243943
chr22:41524983	ENSG00000100413	0.0347409	0.887737	0.0201635	0.0267809
chr22:41527003	ENSG00000100413	0.0235814	0.869719	0.019508	0.0209114
chr22:41528953	ENSG00000100413	0.0110868	0.850639	0.0122175	0.0210802
chr22:41529819	ENSG00000100413	0.0164922	0.86816	0.0150015	0.0166547
chr22:41544422	ENSG00000100413	0.135114	0.907089	0.498484	0.0202969
chr22:41545235	ENSG00000100413	0.0178396	0.9323	0.0235522	0.0113199
chr22:41546266	ENSG00000100413	0.00945384	0.915345	0.0111115	0.0147752
chr22:41548410	ENSG00000100413	0.0232324	0.900138	0.0149727	0.0257833
chr22:41548814	ENSG00000100413	0.0200999	0.909115	0.0135077	0.0212003
chr22:41550851	ENSG00000100413	0.016669	0.87149	0.011934	0.0241914
chr22:41552566	ENSG00000100413	0.129986	0.901315	0.013563	0.0226103
chr22:41573039	ENSG00000100417	0.00936019	0.890467	0.00935266	0.0195002
chr22:49880208	ENSG00000100426	0.0124522	0.810011	0.015203	0.0247787
chr14:24434571	ENSG00000100445	0.0192229	0.0669951	0.813743	0.026877
chr14:24439939	ENSG00000100445	0.0201563	0.0463415	0.890966	0.0394388
chr14:24440382	ENSG00000100445	0.0182726	0.0680066	0.917238	0.123416
chr14:24440405	ENSG00000100445	0.0155217	0.071068	0.908313	0.108869
chr14:24440422	ENSG00000100445	0.984664	0.0513484	0.081213	0.467962
chr14:24441882	ENSG00000100445	0.0262899	0.0249509	0.910329	0.0322249
chr14:24442835	ENSG00000100445	0.112453	0.0956802	0.92995	0.0355706
chr14:24443602	ENSG00000100445	0.229846	0.0633533	0.829835	0.0294362
chr14:24598222	ENSG00000100450	0.0176407	0.889856	0.0128195	0.0134342
chr14:24603202	ENSG00000100450	0.00997013	0.91182	0.00958159	0.0105062
chr14:24603330	ENSG00000100450	0.0216933	0.88576	0.0167354	0.0283103
chr14:24607515	ENSG00000100450	0.0131745	0.886285	0.0106433	0.010751
chr14:24608165	ENSG00000100450	0.021157	0.897846	0.0142214	0.0133097
chr14:24615056	ENSG00000100450	0.0108514	0.890371	0.00942083	0.0145976
chr14:22909478	ENSG00000100461	0.0333512	0.0288808	0.959574	0.0376119
chr14:50756884	ENSG00000100503	0.912082	0.0213558	0.0530643	0.208789
chr14:52773300	ENSG00000100522	0.0134631	0.859866	0.0166243	0.0330009
chr14:52774496	ENSG00000100522	0.0205803	0.880968	0.0144579	0.0249847
chr14:52775347	ENSG00000100522	0.0113919	0.859331	0.0139732	0.0204336
chr14:52783653	ENSG00000100522	0.0361904	0.855852	0.0194032	0.0289514
chr14:52785451	ENSG00000100522	0.0229674	0.901842	0.0163441	0.0226737
chr14:52791599	ENSG00000100522	0.442206	0.922841	0.0328134	0.0331304
chr14:52792362	ENSG00000100522	0.031108	0.889662	0.0174139	0.0264819
chr14:52798941	ENSG00000100522	0.0244314	0.85017	0.0152305	0.0290674
chr14:67387353	ENSG00000100558	0.0295635	0.860865	0.0297342	0.0318329
chr14:58249345	ENSG00000100567	0.0212222	0.0153606	0.829426	0.0209714
chr14:58275937	ENSG00000100567	0.0141033	0.0308593	0.815537	0.0296813
chr14:77377345	ENSG00000100580	0.027568	0.863513	0.0234088	0.0381512
chr14:77377345	ENSG00000100583	0.081857	0.895229	0.0313558	0.0353257
chr14:92700084	ENSG00000100600	0.290787	0.853607	0.0156858	0.0727912
chr14:92748752	ENSG00000100600	0.385419	0.834558	0.0171207	0.0154407
chr14:77665038	ENSG00000100601	0.0191179	0.890233	0.0838747	0.0215331
chr14:77666911	ENSG00000100601	0.0121709	0.83848	0.0088366	0.0223267
chr14:77667087	ENSG00000100601	0.025472	0.876312	0.0203282	0.0232765
chr14:77668680	ENSG00000100601	0.0196467	0.840279	0.0904366	0.0194965
chr14:77671478	ENSG00000100601	0.0094298	0.843699	0.00930393	0.0227473
chr14:77671479	ENSG00000100601	0.0170539	0.857815	0.0139902	0.022451
chr14:77673026	ENSG00000100601	0.0156279	0.833479	0.0117183	0.0208005
chr14:77673232	ENSG00000100601	0.302688	0.819347	0.0165739	0.0213177
chr14:77673712	ENSG00000100601	0.00988012	0.812917	0.011204	0.0202321
chr14:77674036	ENSG00000100601	0.0114147	0.821258	0.0186272	0.0874643
chr14:77679070	ENSG00000100601	0.00931242	0.80128	0.00940761	0.0219449
chr14:77679779	ENSG00000100601	0.00841802	0.815378	0.00867132	0.0186922
chr14:77682760	ENSG00000100601	0.00987235	0.804085	0.00914749	0.0154848
chr14:77683770	ENSG00000100601	0.00906823	0.816592	0.012582	0.018614
chr14:77685167	ENSG00000100601	0.0151574	0.832811	0.0136904	0.0204072
chr14:77686708	ENSG00000100601	0.00926282	0.816106	0.0127561	0.0189683
chr14:77705189	ENSG00000100601	0.0124368	0.817775	0.0148492	0.020821
chr14:77706652	ENSG00000100601	0.0144089	0.80631	0.0120552	0.0199981
chr14:77712900	ENSG00000100601	0.0113856	0.86641	0.00964465	0.0261601
chr14:77717816	ENSG00000100601	0.00969631	0.806838	0.00748488	0.0197505
chr14:60153176	ENSG00000100612	0.045849	0.0600354	0.98211	0.0431457
chr14:94563876	ENSG00000100665	0.0172235	0.0851029	0.0199594	0.894398
chr14:94564053	ENSG00000100665	0.354603	0.115784	0.0425097	0.974107
chr14:94569512	ENSG00000100665	0.0180856	0.0779631	0.0200247	0.900211
chr14:95096403	ENSG00000100697	0.961988	0.021322	0.0631542	0.488629
chr14:95701377	ENSG00000100721	0.181682	0.870114	0.0148191	0.0265108
chr14:95707164	ENSG00000100721	0.374936	0.872282	0.0178701	0.0257641
chr14:95712100	ENSG00000100721	0.0302159	0.861643	0.0177114	0.0190629
chr14:95714420	ENSG00000100721	0.0235577	0.914382	0.0137641	0.0223522
chr14:95715156	ENSG00000100721	0.0269164	0.89972	0.0150816	0.0278663
chr14:95715539	ENSG00000100721	0.0266077	0.898873	0.0149582	0.0276597
chr14:95716180	ENSG00000100721	0.0255722	0.898113	0.0145155	0.0267197
chr14:95718878	ENSG00000100721	0.338728	0.906239	0.0147518	0.025106
chr16:1487308	ENSG00000100726	0.289323	0.997518	0.694217	0.999148
chr14:96846143	ENSG00000100749	0.945844	0.0145643	0.073433	0.272898
chr14:96847330	ENSG00000100749	0.960861	0.0180893	0.12851	0.259082
chr14:73239833	ENSG00000100767	0.858752	0.15287	0.391678	0.110499
chr14:73252776	ENSG00000100767	0.887108	0.0993416	0.443977	0.188152
chr14:73272535	ENSG00000100767	0.878892	0.0688878	0.139789	0.323453
chr14:22976626	ENSG00000100802	0.142547	0.831806	0.014125	0.0249075
chr14:22991299	ENSG00000100802	0.0228342	0.860252	0.0170298	0.0230782
chr14:22995405	ENSG00000100802	0.168826	0.848382	0.0170992	0.0190285
chr14:22996292	ENSG00000100802	0.0210428	0.831357	0.015219	0.0248803
chr14:22998604	ENSG00000100802	0.0403626	0.912984	0.0310571	0.0248639
[truncated: 17,591 more rows]
